# Supplementary material for: Ethyl 3-[2-(p-tolyl­carbamothio­yl)hydrazinyl­idene]butano­ate
Source: Acta Crystallogr Sect E Struct Rep Online. 2010 Oct 30;66(Pt 11):o2971. doi: 10.1107/S160053681004290X (PMC3009117; doi:10.1107/S160053681004290X)
Supplement: Supplementary file 1 [file e-66-o2971-sup1.cif]

##############################################################################
###                                                                        ###
###        Electronic paper (Acta Crystallographica Section E)             ###
###                                                                        ###
##############################################################################
#                                                                            #
# This CIF contains the data in a paper accepted for publication in Acta     #
# Crystallographica Section E. It conforms to the requirements of Notes      #
# for Authors for Section E, and has been peer reviewed under the auspices   #
# of the IUCr Commission on Journals.                                        #
#                                                                            #
# Full details of the Crystallographic Information File format               #
# are given in the paper "The Crystallographic Information File (CIF):       #
# a New Standard Archive File for Crystallography" by S. R. Hall, F. H.      #
# Allen and I. D. Brown [Acta Cryst. (1991), A47, 655-685].                  #
#                                                                            #
# The current version of the core CIF dictionary is obtainable from          #
# ftp://ftp.iucr.org/pub/cif_core.dic. The current version number is 2.4.    #
#                                                                            #
# Software is freely available for graphical display of the structure(s) in  #
# this CIF.  For information consult the CIF home page http://www.iucr.org/  #
# cif/home.html                                                              #
#                                                                            #
# This file may be used for bona fide research purposes within the           #
# scientific community so long as proper attribution is given to the journal # 
# article from which it was obtained.                                        #
#                                                                            #
##############################################################################
                                             
data_I
_audit_creation_method     SHELXL-97
_chemical_name_systematic
;
Ethyl 3-[2-(<i>p</i>-tolylcarbamothioyl)hydrazinylidene]butanoate
;
_chemical_name_common     ?
_chemical_formula_moiety     'C14 H19 N3 O2 S'
_chemical_formula_sum     'C14 H19 N3 O2 S'
_chemical_formula_iupac     'C14 H19 N3 O2 S'
_chemical_formula_weight     293.38
_chemical_melting_point     ?
_symmetry_cell_setting     orthorhombic
_symmetry_space_group_name_H-M     'I b c a'
_symmetry_space_group_name_Hall     '-I 2b 2c'
loop_
    _symmetry_equiv_pos_as_xyz
    'x, y, z'
    '-x+1/2, -y, z+1/2'
    '-x, y+1/2, -z+1/2'
    'x+1/2, -y+1/2, -z'
    'x+1/2, y+1/2, z+1/2'
    '-x+1, -y+1/2, z+1'
    '-x+1/2, y+1, -z+1'
    'x+1, -y+1, -z+1/2'
    '-x, -y, -z'
    'x-1/2, y, -z-1/2'
    'x, -y-1/2, z-1/2'
    '-x-1/2, y-1/2, z'
    '-x+1/2, -y+1/2, -z+1/2'
    'x, y+1/2, -z'
    'x+1/2, -y, z'
    '-x, y, z+1/2'
_cell_length_a     14.1747(3)
_cell_length_b     25.1439(4)
_cell_length_c     17.4381(2)
_cell_angle_alpha     90.00
_cell_angle_beta     90.00
_cell_angle_gamma     90.00
_cell_volume     6215.08(17)
_cell_formula_units_Z     16
_cell_measurement_reflns_used     4042
_cell_measurement_theta_min     3.0815
_cell_measurement_theta_max     72.1910
_cell_measurement_temperature     293(2)
_exptl_crystal_description     prismatic
_exptl_crystal_colour     colorless
_exptl_crystal_size_max     0.20
_exptl_crystal_size_mid     0.18
_exptl_crystal_size_min     0.18
_exptl_crystal_density_diffrn     1.254
_exptl_crystal_density_meas     ?
_exptl_crystal_density_method     'not measured'
_exptl_crystal_F_000     2496
_exptl_absorpt_coefficient_mu     1.897
_exptl_absorpt_correction_type     multi-scan
_exptl_absorpt_process_details     '(CrysAlis Pro; Oxford Diffraction, 2009)'
_exptl_absorpt_correction_T_min     0.7029
_exptl_absorpt_correction_T_max     0.7264
_exptl_special_details
;
;
_diffrn_ambient_temperature     293(2)
_diffrn_radiation_type     CuK\a
_diffrn_radiation_wavelength     1.54184
_diffrn_radiation_source     'fine-focus sealed tube'
_diffrn_radiation_monochromator     graphite
_diffrn_measurement_device_type     'Oxford Diffraction Xcalibur Eos Gemini'
_diffrn_measurement_method     \w
_diffrn_detector_area_resol_mean     ?
_diffrn_reflns_number     6852
_diffrn_reflns_av_R_equivalents     0.0179
_diffrn_reflns_av_sigmaI/netI     0.0211
_diffrn_reflns_theta_min     3.52
_diffrn_reflns_theta_max     67.03
_diffrn_reflns_theta_full     67.03
_diffrn_measured_fraction_theta_max     1.000
_diffrn_measured_fraction_theta_full     1.000
_diffrn_reflns_limit_h_min     -16
_diffrn_reflns_limit_h_max     13
_diffrn_reflns_limit_k_min     -30
_diffrn_reflns_limit_k_max     29
_diffrn_reflns_limit_l_min     -20
_diffrn_reflns_limit_l_max     10
_diffrn_standards_number     0
_diffrn_standards_interval_count     0
_diffrn_standards_interval_time     0
_diffrn_standards_decay_%     0
_refine_special_details
;
Refinement of <i>F</i>^2^ against ALL reflections. The weighted <i>R</i>-factor
<i>wR</i> and goodness of fit <i>S</i> are based on <i>F</i>^2^, conventional
<i>R</i>-factors <i>R</i> are based on <i>F</i>, with <i>F</i> set to zero for
negative <i>F</i>^2^. The threshold expression of <i>F</i>^2^ >
\s(<i>F</i>^2^) is used only for calculating <i>R</i>-factors(gt) <i>etc</i>.
and is not relevant to the choice of reflections for refinement.
<i>R</i>-factors based on <i>F</i>^2^ are statistically about twice as large
as those based on <i>F</i>, and <i>R</i>- factors based on ALL data will be
even larger.
;
_reflns_number_total     2775
_reflns_number_gt     2380
_reflns_threshold_expression     I>2sigma(I)
_refine_ls_structure_factor_coef     Fsqd
_refine_ls_matrix_type     full
_refine_ls_R_factor_all     0.0634
_refine_ls_R_factor_gt     0.0565
_refine_ls_wR_factor_gt     0.1646
_refine_ls_wR_factor_ref     0.1747
_refine_ls_goodness_of_fit_ref     1.065
_refine_ls_restrained_S_all     1.065
_refine_ls_number_reflns     2775
_refine_ls_number_parameters     199
_refine_ls_number_restraints     0
_refine_ls_hydrogen_treatment     mixed
_refine_ls_weighting_scheme     calc
_refine_ls_weighting_details
         'calc w=1/[\s^2^(Fo^2^)+(0.1110P)^2^+3.4880P] where P=(Fo^2^+2Fc^2^)/3'
_atom_sites_solution_hydrogens     geom
_atom_sites_solution_primary     direct
_atom_sites_solution_secondary     difmap
_refine_ls_shift/su_max     0.001
_refine_ls_shift/su_mean     0.000
_refine_diff_density_max     0.333
_refine_diff_density_min     -0.365
_refine_ls_extinction_method     none
_refine_ls_extinction_coef     ?
loop_
    _atom_type_symbol
    _atom_type_description
    _atom_type_scat_dispersion_real
    _atom_type_scat_dispersion_imag
    _atom_type_scat_source
    'C' 'C' 0.0181 0.0091
                         'International Tables Vol C Tables 4.2.6.8 and 6.1.1.4'
    'H' 'H' 0.0000 0.0000
                         'International Tables Vol C Tables 4.2.6.8 and 6.1.1.4'
    'O' 'O' 0.0492 0.0322
                         'International Tables Vol C Tables 4.2.6.8 and 6.1.1.4'
    'S' 'S' 0.3331 0.5567
                         'International Tables Vol C Tables 4.2.6.8 and 6.1.1.4'
    'N' 'N' 0.0311 0.0180
                         'International Tables Vol C Tables 4.2.6.8 and 6.1.1.4'
_computing_data_collection     'CrysAlis CCD (Oxford Diffraction, 2008)'
_computing_cell_refinement     'CrysAlis RED (Oxford Diffraction, 2008)'
_computing_data_reduction     'CrysAlis RED (Oxford Diffraction, 2008)'
_computing_structure_solution     'SHELXTL (Sheldrick, 2008)'
_computing_structure_refinement     'SHELXTL (Sheldrick, 2008)'
_computing_molecular_graphics     'SHELXTL (Sheldrick, 2008)'
_computing_publication_material     'SHELXTL (Sheldrick, 2008)'
loop_
    _atom_site_type_symbol
    _atom_site_label
    _atom_site_fract_x
    _atom_site_fract_y
    _atom_site_fract_z
    _atom_site_U_iso_or_equiv
    _atom_site_adp_type
    _atom_site_calc_flag
    _atom_site_refinement_flags
    _atom_site_occupancy
    _atom_site_disorder_assembly
    _atom_site_disorder_group
    S S1 0.89584(5) 0.56086(3) 0.67758(3) 0.0567(3) Uani d . 1 . .
    N N1 0.84677(12) 0.51980(8) 0.54081(10) 0.0426(4) Uani d . 1 . .
    N N2 0.78883(13) 0.47864(8) 0.64691(10) 0.0468(5) Uani d . 1 . .
    H H2B 0.7853 0.4742 0.6957 0.056 Uiso calc R 1 . .
    N N3 0.74049(14) 0.44509(7) 0.59763(10) 0.0456(5) Uani d . 1 . .
    C C1 0.88957(13) 0.55867(8) 0.49298(12) 0.0405(5) Uani d . 1 . .
    C C2 0.93995(16) 0.54086(9) 0.42997(11) 0.0449(5) Uani d . 1 . .
    H H2A 0.9461 0.5046 0.4210 0.054 Uiso calc R 1 . .
    C C3 0.98110(17) 0.57697(10) 0.38031(13) 0.0521(6) Uani d . 1 . .
    H H3A 1.0146 0.5646 0.3381 0.063 Uiso calc R 1 . .
    C C4 0.97320(18) 0.63105(10) 0.39238(14) 0.0569(6) Uani d . 1 . .
    C C5 0.9206(2) 0.64823(10) 0.45486(15) 0.0595(6) Uani d . 1 . .
    H H5A 0.9137 0.6845 0.4636 0.071 Uiso calc R 1 . .
    C C6 0.87831(18) 0.61255(10) 0.50432(14) 0.0513(5) Uani d . 1 . .
    H H6A 0.8423 0.6249 0.5452 0.062 Uiso calc R 1 . .
    C C7 1.0220(3) 0.66988(14) 0.33947(19) 0.0859(10) Uani d . 1 . .
    H H7A 1.0114 0.7055 0.3573 0.129 Uiso calc R 1 . .
    H H7B 0.9970 0.6662 0.2886 0.129 Uiso calc R 1 . .
    H H7C 1.0885 0.6627 0.3389 0.129 Uiso calc R 1 . .
    C C8 0.84189(14) 0.51858(9) 0.61720(11) 0.0420(5) Uani d . 1 . .
    C C9 0.68544(16) 0.41050(9) 0.62652(13) 0.0479(5) Uani d . 1 . .
    C C10 0.6300(2) 0.37820(11) 0.56998(17) 0.0627(7) Uani d . 1 A .
    H H10A 0.6424 0.3924 0.5193 0.075 Uiso calc R 1 . .
    H H10B 0.5636 0.3838 0.5805 0.075 Uiso calc R 1 . .
    C C11 0.6470(3) 0.31894(13) 0.56713(19) 0.0735(8) Uani d . 1 . .
    C C12 0.6676(2) 0.40351(14) 0.71046(17) 0.0765(9) Uani d . 1 . .
    H H12A 0.7242 0.3913 0.7350 0.115 Uiso calc R 1 . .
    H H12B 0.6183 0.3778 0.7178 0.115 Uiso calc R 1 . .
    H H12C 0.6489 0.4369 0.7324 0.115 Uiso calc R 1 . .
    O O1 0.6285(3) 0.29160(13) 0.5138(2) 0.1299(13) Uani d . 1 A .
    C C13 0.7213(7) 0.2436(2) 0.6246(4) 0.113(3) Uani d P 0.680(10) A 1
    H H13A 0.7212 0.2299 0.5726 0.135 Uiso calc PR 0.680(10) A 1
    H H13B 0.7831 0.2372 0.6466 0.135 Uiso calc PR 0.680(10) A 1
    C C14 0.6501(10) 0.2163(3) 0.6696(5) 0.143(4) Uani d P 0.680(10) A 1
    H H14A 0.6632 0.1789 0.6701 0.214 Uiso calc PR 0.680(10) A 1
    H H14B 0.5891 0.2224 0.6473 0.214 Uiso calc PR 0.680(10) A 1
    H H14C 0.6509 0.2297 0.7211 0.214 Uiso calc PR 0.680(10) A 1
    O O2 0.7016(4) 0.30089(13) 0.6237(2) 0.0891(18) Uani d P 0.680(10) A 1
    C C13' 0.6327(18) 0.2371(11) 0.6442(15) 0.138(8) Uiso d P 0.320(10) A 2
    H H13C 0.6033 0.2200 0.6005 0.165 Uiso calc PR 0.320(10) A 2
    H H13D 0.5973 0.2272 0.6896 0.165 Uiso calc PR 0.320(10) A 2
    C C14' 0.7322(16) 0.2172(10) 0.6520(14) 0.137(7) Uiso d P 0.320(10) A 2
    H H14D 0.7318 0.1792 0.6561 0.206 Uiso calc PR 0.320(10) A 2
    H H14E 0.7603 0.2322 0.6972 0.206 Uiso calc PR 0.320(10) A 2
    H H14F 0.7680 0.2276 0.6078 0.206 Uiso calc PR 0.320(10) A 2
    O O2' 0.6275(10) 0.2960(5) 0.6341(7) 0.115(4) Uiso d P 0.320(10) A 2
    H H1N 0.8246(18) 0.4946(12) 0.5181(15) 0.046(7) Uiso d . 1 . .
loop_
    _atom_site_aniso_label
    _atom_site_aniso_U_11
    _atom_site_aniso_U_22
    _atom_site_aniso_U_33
    _atom_site_aniso_U_12
    _atom_site_aniso_U_13
    _atom_site_aniso_U_23
    S1 0.0723(5) 0.0606(4) 0.0371(4) -0.0171(3) -0.0054(2) -0.0039(2)
    N1 0.0470(9) 0.0466(10) 0.0342(9) -0.0067(8) -0.0016(7) -0.0005(7)
    N2 0.0538(10) 0.0543(11) 0.0322(8) -0.0077(8) 0.0016(7) 0.0029(7)
    N3 0.0515(10) 0.0467(10) 0.0386(9) -0.0045(8) -0.0002(8) 0.0017(7)
    C1 0.0393(10) 0.0482(11) 0.0341(10) -0.0022(8) -0.0036(7) 0.0046(8)
    C2 0.0517(11) 0.0466(11) 0.0365(10) -0.0001(9) 0.0001(9) 0.0009(8)
    C3 0.0532(12) 0.0639(14) 0.0392(11) -0.0003(11) 0.0042(9) 0.0060(10)
    C4 0.0628(14) 0.0594(14) 0.0486(12) -0.0090(12) -0.0029(11) 0.0148(10)
    C5 0.0755(15) 0.0432(12) 0.0599(14) 0.0016(11) -0.0050(12) 0.0069(10)
    C6 0.0582(12) 0.0512(12) 0.0447(11) 0.0072(10) 0.0020(10) 0.0012(10)
    C7 0.105(3) 0.080(2) 0.0724(18) -0.0259(19) 0.0066(18) 0.0257(16)
    C8 0.0431(10) 0.0485(11) 0.0343(10) 0.0003(8) -0.0005(8) 0.0004(8)
    C9 0.0478(11) 0.0475(11) 0.0483(12) -0.0010(9) 0.0000(9) 0.0068(9)
    C10 0.0680(15) 0.0528(14) 0.0674(16) -0.0119(12) -0.0098(13) 0.0079(12)
    C11 0.087(2) 0.0642(17) 0.0695(17) -0.0118(15) -0.0066(15) -0.0055(14)
    C12 0.0829(19) 0.090(2) 0.0560(15) -0.0268(17) 0.0156(14) 0.0096(14)
    O1 0.172(3) 0.098(2) 0.120(2) 0.027(2) -0.048(2) -0.0389(19)
    C13 0.166(7) 0.061(3) 0.111(5) 0.016(4) 0.012(5) 0.013(3)
    C14 0.250(13) 0.073(4) 0.106(5) -0.010(6) 0.047(7) 0.013(4)
    O2 0.130(4) 0.0540(18) 0.083(2) 0.0084(19) -0.021(2) 0.0044(15)
_geom_special_details
;
All e.s.d.'s (except the e.s.d. in the dihedral angle between two l.s. planes)
are estimated using the full covariance matrix. The cell e.s.d.'s are taken
into account individually in the estimation of e.s.d.'s in distances, angles
and torsion angles; correlations between e.s.d.'s in cell parameters are only
used when they are defined by crystal symmetry. An approximate (isotropic)
treatment of cell e.s.d.'s is used for estimating e.s.d.'s involving l.s.
planes.
;
loop_
    _geom_bond_atom_site_label_1
    _geom_bond_atom_site_label_2
    _geom_bond_site_symmetry_2
    _geom_bond_distance
    _geom_bond_publ_flag
    S1 C8 . 1.680(2) ?
    N1 C8 . 1.334(3) ?
    N1 C1 . 1.421(3) ?
    N1 H1N . 0.81(3) ?
    N2 C8 . 1.357(3) ?
    N2 N3 . 1.386(3) ?
    N2 H2B . 0.8600 ?
    N3 C9 . 1.272(3) ?
    C1 C6 . 1.378(3) ?
    C1 C2 . 1.385(3) ?
    C2 C3 . 1.384(3) ?
    C2 H2A . 0.9300 ?
    C3 C4 . 1.381(4) ?
    C3 H3A . 0.9300 ?
    C4 C5 . 1.389(4) ?
    C4 C7 . 1.511(3) ?
    C5 C6 . 1.381(4) ?
    C5 H5A . 0.9300 ?
    C6 H6A . 0.9300 ?
    C7 H7A . 0.9600 ?
    C7 H7B . 0.9600 ?
    C7 H7C . 0.9600 ?
    C9 C12 . 1.496(3) ?
    C9 C10 . 1.500(4) ?
    C10 C11 . 1.510(4) ?
    C10 H10A . 0.9700 ?
    C10 H10B . 0.9700 ?
    C11 O1 . 1.186(4) ?
    C11 O2' . 1.332(12) ?
    C11 O2 . 1.333(5) ?
    C12 H12A . 0.9600 ?
    C12 H12B . 0.9600 ?
    C12 H12C . 0.9600 ?
    C13 C14 . 1.450(13) ?
    C13 O2 . 1.468(7) ?
    C13 H13A . 0.9700 ?
    C13 H13B . 0.9700 ?
    C14 H14A . 0.9600 ?
    C14 H14B . 0.9600 ?
    C14 H14C . 0.9600 ?
    C13' O2' . 1.49(3) ?
    C13' C14' . 1.50(4) ?
    C13' H13C . 0.9700 ?
    C13' H13D . 0.9700 ?
    C14' H14D . 0.9600 ?
    C14' H14E . 0.9600 ?
    C14' H14F . 0.9600 ?
loop_
    _geom_angle_atom_site_label_1
    _geom_angle_atom_site_label_2
    _geom_angle_atom_site_label_3
    _geom_angle_site_symmetry_1
    _geom_angle_site_symmetry_3
    _geom_angle
    _geom_angle_publ_flag
    C8 N1 C1 . . 128.61(19) ?
    C8 N1 H1N . . 116.7(18) ?
    C1 N1 H1N . . 114.7(18) ?
    C8 N2 N3 . . 119.19(16) ?
    C8 N2 H2B . . 120.4 ?
    N3 N2 H2B . . 120.4 ?
    C9 N3 N2 . . 118.29(19) ?
    C6 C1 C2 . . 119.4(2) ?
    C6 C1 N1 . . 122.8(2) ?
    C2 C1 N1 . . 117.6(2) ?
    C3 C2 C1 . . 120.1(2) ?
    C3 C2 H2A . . 119.9 ?
    C1 C2 H2A . . 119.9 ?
    C4 C3 C2 . . 121.1(2) ?
    C4 C3 H3A . . 119.4 ?
    C2 C3 H3A . . 119.4 ?
    C3 C4 C5 . . 118.0(2) ?
    C3 C4 C7 . . 120.4(3) ?
    C5 C4 C7 . . 121.6(3) ?
    C6 C5 C4 . . 121.4(2) ?
    C6 C5 H5A . . 119.3 ?
    C4 C5 H5A . . 119.3 ?
    C1 C6 C5 . . 119.9(2) ?
    C1 C6 H6A . . 120.0 ?
    C5 C6 H6A . . 120.0 ?
    C4 C7 H7A . . 109.5 ?
    C4 C7 H7B . . 109.5 ?
    H7A C7 H7B . . 109.5 ?
    C4 C7 H7C . . 109.5 ?
    H7A C7 H7C . . 109.5 ?
    H7B C7 H7C . . 109.5 ?
    N1 C8 N2 . . 115.26(19) ?
    N1 C8 S1 . . 125.98(17) ?
    N2 C8 S1 . . 118.75(15) ?
    N3 C9 C12 . . 124.8(2) ?
    N3 C9 C10 . . 115.5(2) ?
    C12 C9 C10 . . 119.4(2) ?
    C9 C10 C11 . . 118.2(2) ?
    C9 C10 H10A . . 107.8 ?
    C11 C10 H10A . . 107.8 ?
    C9 C10 H10B . . 107.8 ?
    C11 C10 H10B . . 107.8 ?
    H10A C10 H10B . . 107.1 ?
    O1 C11 O2' . . 113.0(6) ?
    O1 C11 O2 . . 120.8(4) ?
    O2' C11 O2 . . 47.5(6) ?
    O1 C11 C10 . . 124.2(3) ?
    O2' C11 C10 . . 111.4(6) ?
    O2 C11 C10 . . 113.8(3) ?
    C9 C12 H12A . . 109.5 ?
    C9 C12 H12B . . 109.5 ?
    H12A C12 H12B . . 109.5 ?
    C9 C12 H12C . . 109.5 ?
    H12A C12 H12C . . 109.5 ?
    H12B C12 H12C . . 109.5 ?
    C14 C13 O2 . . 109.7(8) ?
    C14 C13 H13A . . 109.7 ?
    O2 C13 H13A . . 109.7 ?
    C14 C13 H13B . . 109.7 ?
    O2 C13 H13B . . 109.7 ?
    H13A C13 H13B . . 108.2 ?
    C13 C14 H14A . . 109.5 ?
    C13 C14 H14B . . 109.5 ?
    H14A C14 H14B . . 109.5 ?
    C13 C14 H14C . . 109.5 ?
    H14A C14 H14C . . 109.5 ?
    H14B C14 H14C . . 109.5 ?
    C11 O2 C13 . . 116.9(5) ?
    O2' C13' C14' . . 113(2) ?
    O2' C13' H13C . . 109.0 ?
    C14' C13' H13C . . 109.0 ?
    O2' C13' H13D . . 109.0 ?
    C14' C13' H13D . . 109.0 ?
    H13C C13' H13D . . 107.8 ?
    C13' C14' H14D . . 109.5 ?
    C13' C14' H14E . . 109.5 ?
    H14D C14' H14E . . 109.5 ?
    C13' C14' H14F . . 109.5 ?
    H14D C14' H14F . . 109.5 ?
    H14E C14' H14F . . 109.5 ?
    C11 O2' C13' . . 121.6(14) ?
loop_
    _geom_torsion_atom_site_label_1
    _geom_torsion_atom_site_label_2
    _geom_torsion_atom_site_label_3
    _geom_torsion_atom_site_label_4
    _geom_torsion_site_symmetry_1
    _geom_torsion_site_symmetry_2
    _geom_torsion_site_symmetry_3
    _geom_torsion_site_symmetry_4
    _geom_torsion
    _geom_torsion_publ_flag
    C8 N2 N3 C9 . . . . -174.7(2) ?
    C8 N1 C1 C6 . . . . -44.9(3) ?
    C8 N1 C1 C2 . . . . 138.9(2) ?
    C6 C1 C2 C3 . . . . 2.1(3) ?
    N1 C1 C2 C3 . . . . 178.3(2) ?
    C1 C2 C3 C4 . . . . 0.2(3) ?
    C2 C3 C4 C5 . . . . -1.6(4) ?
    C2 C3 C4 C7 . . . . 177.4(2) ?
    C3 C4 C5 C6 . . . . 0.9(4) ?
    C7 C4 C5 C6 . . . . -178.2(3) ?
    C2 C1 C6 C5 . . . . -2.8(3) ?
    N1 C1 C6 C5 . . . . -178.9(2) ?
    C4 C5 C6 C1 . . . . 1.3(4) ?
    C1 N1 C8 N2 . . . . 174.30(19) ?
    C1 N1 C8 S1 . . . . -6.5(3) ?
    N3 N2 C8 N1 . . . . -3.8(3) ?
    N3 N2 C8 S1 . . . . 176.99(15) ?
    N2 N3 C9 C12 . . . . 0.8(4) ?
    N2 N3 C9 C10 . . . . 175.7(2) ?
    N3 C9 C10 C11 . . . . 116.9(3) ?
    C12 C9 C10 C11 . . . . -67.9(4) ?
    C9 C10 C11 O1 . . . . -158.9(4) ?
    C9 C10 C11 O2' . . . . 60.4(7) ?
    C9 C10 C11 O2 . . . . 8.7(5) ?
    O1 C11 O2 C13 . . . . -11.8(7) ?
    O2' C11 O2 C13 . . . . 82.2(9) ?
    C10 C11 O2 C13 . . . . -180.0(5) ?
    C14 C13 O2 C11 . . . . -90.3(9) ?
    O1 C11 O2' C13' . . . . 30.6(18) ?
    O2 C11 O2' C13' . . . . -80.9(16) ?
    C10 C11 O2' C13' . . . . 175.9(14) ?
    C14' C13' O2' C11 . . . . 77(2) ?
loop_
    _geom_hbond_atom_site_label_D
    _geom_hbond_atom_site_label_H
    _geom_hbond_atom_site_label_A
    _geom_hbond_site_symmetry_A
    _geom_hbond_distance_DH
    _geom_hbond_distance_HA
    _geom_hbond_distance_DA
    _geom_hbond_angle_DHA
    N1 H1N N3 7_645 0.81(3) 2.54(3) 3.300(3) 155(2)
    N2 H2B S1 8_456 0.86 2.85 3.5572(18) 141
data_global
_journal_date_recd_electronic     2010-10-20
_journal_date_accepted     2010-10-21
_journal_name_full     'Acta Crystallographica, Section E'
_journal_year     2010
_journal_volume     66
_journal_issue     11
_journal_page_first     o2971
_journal_page_last     o2971
_journal_paper_category     QO
_journal_coeditor_code     XU5056
_publ_contact_author_name     'Professor Feng-ling Yang'
_publ_contact_author_address
;
College of Chemistry and Chemical Engineering
Xuchang University
Xuchang, Henan Province 461000,
People's Republic of China
;
_publ_contact_author_email     zhangyanling315@126.com
_publ_contact_author_fax     '86-374-2968881'
_publ_contact_author_phone     '86-374-2968881'
_publ_section_title
;
Ethyl 3-[2-(<i>p</i>-tolylcarbamothioyl)hydrazinylidene]butanoate
;
loop_
    _publ_author_name
    _publ_author_address
    'Yan-Ling Zhang'
;
College of Chemistry and Chemical Engineering
Xuchang University
Henan 461000,
People's Republic of China
;
    'Xu-Feng Hou'
;
College of Chemistry and Chemical Engineering
Xuchang University
Henan 461000,
People's Republic of China
;
    'Fu-Juan Zhang'
;
College of Chemistry and Chemical Engineering
Xuchang University
Henan 461000,
People's Republic of China
;
    'Feng-Ling Yang'
;
College of Chemistry and Chemical Engineering
Xuchang University
Henan 461000,
People's Republic of China
;
