# Supplementary material for: Ethyl 3-[2-(p-tolyl­carbamothio­yl)hydrazinyl­idene]butano­ate
Source: Acta Crystallogr Sect E Struct Rep Online. 2010 Oct 30;66(Pt 11):o2971. doi: 10.1107/S160053681004290X (PMC3009117; doi:10.1107/S160053681004290X)
Supplement: Supplementary file 2 [file e-66-o2971-Isup2.hkl]

# 
# h,k,l, Fc-squared, Fo-squared, sigma(Fo-squared) and status flag 
# 
data_I
_shelx_title ' 20100912A in Ibca' 
_shelx_refln_list_code          4 
_shelx_F_calc_maximum      485.88 
_exptl_crystal_F_000      2496.00 
_reflns_d_resolution_high  0.8373 
 
loop_ 
 _symmetry_equiv_pos_as_xyz 
 'x, y, z' 
 '-x+1/2, -y, z+1/2' 
 '-x, y+1/2, -z+1/2' 
 'x+1/2, -y+1/2, -z' 
 'x+1/2, y+1/2, z+1/2' 
 '-x+1, -y+1/2, z+1' 
 '-x+1/2, y+1, -z+1' 
 'x+1, -y+1, -z+1/2' 
 '-x, -y, -z' 
 'x-1/2, y, -z-1/2' 
 'x, -y-1/2, z-1/2' 
 '-x-1/2, y-1/2, z' 
 '-x+1/2, -y+1/2, -z+1/2' 
 'x, y+1/2, -z' 
 'x+1/2, -y, z' 
 '-x, y, z+1/2' 
 
_cell_length_a    14.1747 
_cell_length_b    25.1439 
_cell_length_c    17.4381 
_cell_angle_alpha  90.000 
_cell_angle_beta   90.000 
_cell_angle_gamma  90.000 
 
_shelx_F_squared_multiplier     1.000 
 
loop_ 
 _refln_index_h 
 _refln_index_k 
 _refln_index_l 
 _refln_F_squared_calc 
 _refln_F_squared_meas 
 _refln_F_squared_sigma 
 _refln_observed_status 
   2   0   0    16918.51    18384.70    160.64 o 
   4   0   0   142355.30   121175.84    614.94 o 
   6   0   0     2973.02     2656.10    118.96 o 
   8   0   0    18918.23    15947.43    358.40 o 
  10   0   0      618.82      385.73     72.86 o 
  12   0   0       46.78       19.48      9.40 o 
  14   0   0      747.14      638.05     32.48 o 
  16   0   0      157.79      228.35     17.59 o 
   0   2   0    91440.47    74000.05    317.38 o 
   2   2   0      278.83      295.86     20.21 o 
   4   2   0     4249.77     6177.50    152.82 o 
   6   2   0     1650.27     1207.71     58.28 o 
   8   2   0       13.31       23.81     17.36 o 
  10   2   0      125.01      175.00     35.85 o 
  12   2   0      364.11      267.04     14.99 o 
  14   2   0      445.70      451.13     19.32 o 
  16   2   0      210.00      185.18     11.20 o 
   0   4   0     3058.60     2959.56     55.26 o 
   2   4   0    98191.83    82537.12    374.35 o 
   4   4   0      490.73      414.81     37.11 o 
   6   4   0      658.53      745.94     47.42 o 
   8   4   0      970.67      971.53     65.14 o 
  10   4   0     1031.65     1150.89     81.39 o 
  12   4   0      221.85      262.83     23.03 o 
  14   4   0      800.83      677.34     29.80 o 
  16   4   0      540.43      606.56     26.02 o 
   0   6   0    16723.49    17491.22    166.27 o 
   2   6   0     3359.01     2674.89     65.47 o 
   4   6   0     2892.85     3791.94     84.20 o 
   6   6   0     7403.15     7125.21    234.18 o 
   8   6   0     5939.70     6478.60    166.29 o 
  10   6   0     5831.44     6121.69    186.17 o 
  12   6   0       83.92       64.88      8.71 o 
  14   6   0     3560.47     3482.84     79.01 o 
  16   6   0      626.58      596.44     24.93 o 
   0   8   0    45120.47    52654.65    419.12 o 
   2   8   0     5151.88     4621.78     74.42 o 
   4   8   0     1518.15      858.36     43.93 o 
   6   8   0    12059.60    13888.84    342.74 o 
   8   8   0     4682.97     3889.61    132.15 o 
  10   8   0     5002.17     4874.29    252.31 o 
  12   8   0      281.42      270.02     21.81 o 
  14   8   0     1959.50     1892.64     52.50 o 
  16   8   0       31.68       13.39      6.86 o 
   0  10   0       74.49      143.67     28.06 o 
   2  10   0    25648.35    24509.06    175.69 o 
   4  10   0     4591.90     4222.88    135.45 o 
   6  10   0    53533.94    47583.78    655.46 o 
   8  10   0     1111.65     1233.28     77.66 o 
  10  10   0     1181.28      890.87    109.03 o 
  12  10   0      213.95      225.33     20.47 o 
  14  10   0      642.57      743.85     32.52 o 
   0  12   0    18369.16    21017.94    342.94 o 
   2  12   0       73.82       11.46     19.70 o 
   4  12   0     7599.22     8340.17    160.69 o 
   6  12   0     7168.11     7627.05    272.49 o 
   8  12   0      981.63      828.07    102.05 o 
  10  12   0       42.39      144.42     16.85 o 
  12  12   0      344.12      333.62     23.81 o 
  14  12   0        0.17       -7.05      7.05 o 
   0  14   0     3039.19     2510.00    130.99 o 
   2  14   0     3419.23     4671.35    127.53 o 
   4  14   0     1675.79     1540.66     74.24 o 
   6  14   0     1769.72     2190.55    151.54 o 
   8  14   0     1515.26     1766.59    147.62 o 
  10  14   0     1611.67     1507.73     49.96 o 
  12  14   0        7.01       10.55      9.16 o 
  14  14   0      551.37      503.54     23.68 o 
   0  16   0     8987.45    10996.64    296.27 o 
   2  16   0      870.98     1008.08     64.92 o 
   4  16   0     2431.68     2198.59    145.18 o 
   6  16   0     4778.39     4756.80    228.32 o 
   8  16   0    11005.99     9898.13    125.73 o 
  10  16   0     1287.00     1133.65     43.99 o 
  12  16   0      254.42      264.79     20.37 o 
  14  16   0      816.85      744.00     25.34 o 
   0  18   0     1444.23     1253.84    108.12 o 
   2  18   0     1628.97     1471.23    119.19 o 
   4  18   0     4630.41     4303.94    207.86 o 
   6  18   0     8636.14     8187.00    112.67 o 
   8  18   0     5125.08     5093.86     90.40 o 
  10  18   0      778.82      812.34     36.30 o 
  12  18   0       19.81       27.61      8.69 o 
   0  20   0        5.91       -3.61     23.74 o 
   2  20   0      500.65      310.46     21.25 o 
   4  20   0        2.58       -0.97      8.66 o 
   6  20   0     6082.49     6404.76     95.69 o 
   8  20   0      891.85      750.80     34.95 o 
  10  20   0      206.83      288.17     21.10 o 
  12  20   0      313.78      277.95     16.39 o 
   0  22   0     4809.57     4651.82     83.72 o 
   2  22   0      567.60      492.28     27.27 o 
   4  22   0     2626.40     3097.19     73.48 o 
   6  22   0        7.17        6.15      8.99 o 
   8  22   0     1587.93     1625.76     48.49 o 
  10  22   0      236.84      284.84     19.02 o 
   0  24   0     2944.63     2656.08     66.23 o 
   2  24   0      645.68      668.06     27.58 o 
   4  24   0     2956.30     2677.56     75.92 o 
   6  24   0      593.48      486.04     27.54 o 
   8  24   0      321.72      279.84     19.22 o 
  10  24   0      227.71      210.30     13.29 o 
   0  26   0     4763.64     5691.11     92.13 o 
   2  26   0      810.10      899.42     26.03 o 
   4  26   0      430.05      484.17     45.71 o 
   6  26   0        7.72       10.51      7.37 o 
   8  26   0      261.28      330.43     17.24 o 
   0  28   0     1458.79     1358.14     41.01 o 
   2  28   0      831.51      815.14     21.81 o 
   4  28   0        6.74       18.63      7.48 o 
   6  28   0       31.92        7.18      5.35 o 
   0  30   0      508.84      668.83     23.69 o 
   2   1   1     8220.73     9207.68     63.24 o 
   4   1   1      431.66      599.24     26.11 o 
   6   1   1     9363.02    10498.70    118.57 o 
   8   1   1     9331.43     9349.69    138.01 o 
  10   1   1      370.86      307.04     32.29 o 
  12   1   1      419.07      400.31     12.70 o 
  14   1   1       78.80       69.45      6.18 o 
  16   1   1       53.32       53.13      4.96 o 
   1   2   1     4533.15     4489.38     56.43 o 
   3   2   1    71499.41    76793.99    500.89 o 
   5   2   1     7849.06     7191.29     96.57 o 
   7   2   1     1776.32     2083.47     76.23 o 
   9   2   1      316.05      272.18     27.83 o 
  11   2   1     1070.96     1206.18     62.44 o 
  13   2   1      426.21      358.91     12.45 o 
  15   2   1       14.89       12.35      4.09 o 
   2   3   1    59244.59    60436.79    306.54 o 
   4   3   1    13387.78    15675.85    141.37 o 
   6   3   1      861.14      835.27     34.77 o 
   8   3   1     1087.53      953.40     44.84 o 
  10   3   1       33.95       18.57     15.82 o 
  12   3   1       87.18       77.47      7.42 o 
  14   3   1       82.18       89.41      6.83 o 
  16   3   1        6.92       15.08      6.49 o 
   1   4   1    26816.73    27149.69    169.22 o 
   3   4   1   122494.20   110733.41    417.66 o 
   5   4   1    23122.00    21470.79    216.33 o 
   7   4   1      557.60      582.51     39.81 o 
   9   4   1     1682.93     1573.62     62.93 o 
  11   4   1     1637.82     1512.63    117.74 o 
  13   4   1        6.00        5.31      4.12 o 
  15   4   1        6.25       17.37      4.94 o 
   2   5   1    22691.94    21075.04    155.18 o 
   4   5   1    17307.97    17393.74    129.96 o 
   6   5   1     7800.66     7904.23    126.34 o 
   8   5   1     4638.04     5002.75    103.20 o 
  10   5   1       10.95       39.72     18.46 o 
  12   5   1        1.15       -0.71      4.78 o 
  14   5   1      318.30      257.92     10.60 o 
  16   5   1       66.62       80.57      7.84 o 
   1   6   1      881.48      806.71     26.49 o 
   3   6   1    19041.98    21512.84    151.10 o 
   5   6   1     3937.02     5496.37    132.35 o 
   7   6   1       34.21       95.44     17.98 o 
   9   6   1      510.95      449.17     49.13 o 
  11   6   1      350.16      337.56     12.73 o 
  13   6   1        7.46       14.09      4.49 o 
  15   6   1       31.63       45.07      7.39 o 
   2   7   1     3125.82     3367.72     42.39 o 
   4   7   1    27680.67    26341.69    203.24 o 
   6   7   1    13056.70    14369.09    238.76 o 
   8   7   1     4433.09     4394.88     98.15 o 
  10   7   1      234.55      108.23     25.11 o 
  12   7   1     1069.60      997.65     20.28 o 
  14   7   1       44.91       48.61      8.14 o 
  16   7   1      122.76      134.58      8.70 o 
   1   8   1    14436.19    13227.20     96.27 o 
   3   8   1    25994.07    26390.26    227.44 o 
   5   8   1     6184.87     5720.47    106.25 o 
   7   8   1     1756.67     1682.69     89.49 o 
   9   8   1      772.35      847.56     57.33 o 
  11   8   1     2376.27     1976.28     32.50 o 
  13   8   1       22.28       24.63     12.82 o 
  15   8   1        0.80        2.77      5.15 o 
   2   9   1    12508.97    11947.46     85.83 o 
   4   9   1     6627.17     7143.14    119.78 o 
   6   9   1     2927.58     2779.06    110.86 o 
   8   9   1     1478.72     1309.51     86.69 o 
  10   9   1       53.56       54.50     30.56 o 
  12   9   1     3692.00     3308.56    124.03 o 
  14   9   1        0.63        4.98      6.31 o 
  16   9   1       94.20       91.74      7.96 o 
   1  10   1     6354.30     8599.93     85.98 o 
   3  10   1      340.08      342.31     24.80 o 
   5  10   1     1035.74      902.45     46.07 o 
   7  10   1     7361.73     7461.67    195.18 o 
   9  10   1     1538.99     1529.31     75.74 o 
  11  10   1     3921.72     3776.76    103.86 o 
  13  10   1       10.73       21.11      6.61 o 
  15  10   1       78.81       58.41      6.94 o 
   2  11   1     9520.15    11569.80    107.85 o 
   4  11   1     3352.26     4128.03     93.89 o 
   6  11   1      855.27      723.58     44.60 o 
   8  11   1      484.48      310.49     47.20 o 
  10  11   1      579.21      551.04     21.24 o 
  12  11   1      852.54      776.87     34.25 o 
  14  11   1       14.13       14.63     10.26 o 
   1  12   1     6998.25     8833.46    102.55 o 
   3  12   1     6614.90     7757.93    176.52 o 
   5  12   1      801.87     1158.21     54.95 o 
   7  12   1      618.52      598.38     59.78 o 
   9  12   1     3011.37     3115.21    191.50 o 
  11  12   1     3787.63     3368.86     59.78 o 
  13  12   1       65.54       63.18     10.50 o 
  15  12   1       24.66       22.79      4.85 o 
   2  13   1     5172.68     6207.52    100.66 o 
   4  13   1       13.12        7.82     11.15 o 
   6  13   1      553.91      589.31     60.34 o 
   8  13   1      111.42      149.54     34.19 o 
  10  13   1      392.26      464.84     20.11 o 
  12  13   1       33.79       42.99      7.77 o 
  14  13   1      103.31       94.41      8.62 o 
   1  14   1     3914.48     5116.19     93.48 o 
   3  14   1     3208.74     3242.01    113.01 o 
   5  14   1     2143.59     2014.12     75.50 o 
   7  14   1      142.66      103.80     29.15 o 
   9  14   1     2976.51     2453.16     80.70 o 
  11  14   1     3524.91     3415.05     52.76 o 
  13  14   1       95.09       82.45      8.96 o 
   2  15   1     1621.93      880.03     41.65 o 
   4  15   1      578.92      633.87     58.80 o 
   6  15   1     4241.28     4121.91    175.67 o 
   8  15   1     1175.56     1147.93     29.77 o 
  10  15   1      422.39      368.61     17.86 o 
  12  15   1      276.66      226.96     13.65 o 
  14  15   1       38.54       51.39      6.33 o 
   1  16   1      156.87      273.46     25.28 o 
   3  16   1        2.71       35.92     16.12 o 
   5  16   1        7.76      -10.13     14.77 o 
   7  16   1      823.96     1013.01     77.35 o 
   9  16   1     2061.72     1786.59     47.63 o 
  11  16   1      747.91      702.68     23.87 o 
  13  16   1      363.06      351.67     26.19 o 
   2  17   1     5516.33     5964.96    163.24 o 
   4  17   1     1405.41     1360.18     56.13 o 
   6  17   1      411.27      512.58     54.38 o 
   8  17   1      858.29      819.29     25.94 o 
  10  17   1       73.62       58.63      8.74 o 
  12  17   1     1316.66     1169.04     43.32 o 
   1  18   1     1732.15     2216.57     71.61 o 
   3  18   1        1.33       27.77     20.81 o 
   5  18   1     1939.45     2061.45     85.44 o 
   7  18   1       18.51        9.88      6.41 o 
   9  18   1      288.28      293.05     16.70 o 
  11  18   1      338.15      403.32     24.55 o 
  13  18   1      502.53      452.58     15.23 o 
   2  19   1      348.01      205.40     36.38 o 
   4  19   1     2748.69     2685.87     42.96 o 
   6  19   1      317.56      221.92     13.60 o 
   8  19   1        5.27       -0.95      6.46 o 
  10  19   1       17.36       15.80      6.04 o 
  12  19   1      520.96      540.33     17.03 o 
   1  20   1     1001.88      841.57     54.43 o 
   3  20   1      866.95      542.15     19.19 o 
   5  20   1     5079.33     4818.76     58.35 o 
   7  20   1      382.70      323.29     18.23 o 
   9  20   1       21.18       27.06      7.23 o 
  11  20   1      121.19       83.75      8.16 o 
   2  21   1     2192.03     2016.25     38.27 o 
   4  21   1      943.97      914.19     27.44 o 
   6  21   1      140.86      194.65     24.48 o 
   8  21   1       15.53       12.02      8.73 o 
  10  21   1        0.74       -2.78      5.56 o 
  12  21   1        7.27        3.94      5.43 o 
   1  22   1      639.83      689.04     18.88 o 
   3  22   1     3791.80     3923.78     44.51 o 
   5  22   1     1419.04     1693.01     30.94 o 
   7  22   1      894.25      961.45     27.59 o 
   9  22   1      117.68       94.66      9.12 o 
  11  22   1       76.77       75.01      6.59 o 
   2  23   1     2916.96     2813.26     39.57 o 
   4  23   1       15.09       11.95      8.94 o 
   6  23   1      116.71      128.90     14.91 o 
   8  23   1       35.27       17.69      8.15 o 
  10  23   1       84.56       97.53      7.46 o 
   1  24   1      157.20      165.63      9.23 o 
   3  24   1      125.19      153.24     10.91 o 
   5  24   1       17.68        7.32     10.28 o 
   7  24   1        8.48       -1.47      5.78 o 
   9  24   1       57.03       78.62      7.44 o 
   2  25   1     2311.22     2236.48     29.61 o 
   4  25   1       35.81       59.52      6.89 o 
   6  25   1      128.02      173.87     17.30 o 
   8  25   1      224.82      281.86     25.66 o 
   1  26   1      585.67      495.19     14.13 o 
   3  26   1      136.31      120.61      7.33 o 
   5  26   1       86.93       43.97      5.83 o 
   7  26   1      154.36      146.84      9.29 o 
   2  27   1      433.26      449.46     17.90 o 
   4  27   1      241.94      231.28     10.11 o 
   6  27   1        9.79        7.19      4.66 o 
   1  28   1        1.35       -3.36      4.71 o 
   3  28   1        6.40        5.43      4.13 o 
   5  28   1      199.72      209.85     10.25 o 
   2  29   1        0.10        3.16      3.85 o 
   4  29   1        2.20        6.35      3.12 o 
   0   0   2   107678.35    85860.68    416.98 o 
   2   0   2     1658.16     1992.82     46.17 o 
   4   0   2    49255.89    44050.02    931.45 o 
   6   0   2       37.65      159.86     23.69 o 
   8   0   2     2313.24     3287.13    116.43 o 
  10   0   2     5897.58     6094.32    229.70 o 
  12   0   2      114.31       94.76      7.92 o 
  14   0   2      368.35      335.30     16.88 o 
  16   0   2      149.31      171.58     10.66 o 
   1   1   2     3585.40     4496.39     80.05 o 
   3   1   2   236075.75   216656.44    618.90 o 
   5   1   2     3417.64     2909.75     53.31 o 
   7   1   2       67.23       45.03     15.85 o 
   9   1   2      481.47      417.57     33.77 o 
  11   1   2       70.52       37.55     21.68 o 
  13   1   2       26.65        4.49      4.26 o 
  15   1   2        1.35        7.73      3.91 o 
   0   2   2      202.15      358.93     18.23 o 
   2   2   2      151.08      163.40     14.46 o 
   4   2   2     4015.21     3899.69     72.29 o 
   6   2   2     1936.10     1871.20     51.31 o 
   8   2   2       84.47       92.45     19.38 o 
  10   2   2     2723.44     2832.90    105.30 o 
  12   2   2       37.66       18.82      3.88 o 
  14   2   2       20.94       20.39      4.44 o 
  16   2   2       35.22       37.10      5.15 o 
   1   3   2     1895.26     2245.71     34.99 o 
   3   3   2    38436.83    39823.32    350.17 o 
   5   3   2    19422.74    20938.22    163.46 o 
   7   3   2      311.82      405.09     33.31 o 
   9   3   2      183.00      202.05     24.96 o 
  11   3   2     1261.97     1146.89     71.56 o 
  13   3   2      108.84      144.49      8.98 o 
  15   3   2      495.45      459.33     12.92 o 
   0   4   2      489.46      682.93     22.00 o 
   2   4   2     1482.77     1935.02     30.37 o 
   4   4   2      659.09      915.43     36.22 o 
   6   4   2     5090.15     4841.50     97.05 o 
   8   4   2      929.09      900.45     44.10 o 
  10   4   2     1115.05     1199.16     69.78 o 
  12   4   2      617.60      505.40     19.02 o 
  14   4   2        6.08        6.49      4.20 o 
  16   4   2       63.95       70.13      7.14 o 
   1   5   2    39297.05    41008.90    265.54 o 
   3   5   2     7082.36     6977.94     77.19 o 
   5   5   2     5942.02     6149.14     90.59 o 
   7   5   2        5.66       18.59     13.30 o 
   9   5   2     1807.58     1789.38     79.90 o 
  11   5   2      890.05      881.30     23.98 o 
  13   5   2        1.61        6.56      3.91 o 
  15   5   2     1609.03     1760.62     39.08 o 
   0   6   2    30119.97    29857.11    167.89 o 
   2   6   2     1047.93      907.84     32.17 o 
   4   6   2    18372.42    17847.12    148.36 o 
   6   6   2     1039.26     1207.80     50.45 o 
   8   6   2      639.31      774.07     49.62 o 
  10   6   2      398.78      394.66     42.65 o 
  12   6   2      779.95      764.15     21.77 o 
  14   6   2       15.15       26.33      5.99 o 
  16   6   2      160.59      198.77     15.60 o 
   1   7   2     1603.56     2122.35     28.91 o 
   3   7   2     1196.62     1264.84     39.98 o 
   5   7   2     3672.46     3330.94     81.00 o 
   7   7   2     4402.35     4617.29    147.39 o 
   9   7   2       34.40       60.36     22.27 o 
  11   7   2       19.22       19.27      4.45 o 
  13   7   2      516.34      467.13     21.75 o 
  15   7   2      836.08      803.41     36.99 o 
   0   8   2    11563.34    14978.90    102.36 o 
   2   8   2     5225.78     4978.69     51.81 o 
   4   8   2     7976.87     8982.50    127.08 o 
   6   8   2       51.03      189.13     34.69 o 
   8   8   2      729.54      701.98     64.43 o 
  10   8   2      445.02      382.17     41.28 o 
  12   8   2        5.98        6.84      4.68 o 
  14   8   2       11.10        7.44      6.61 o 
  16   8   2       34.89       33.69      8.54 o 
   1   9   2     6994.92     7146.80     59.07 o 
   3   9   2     8751.25     8914.86    128.17 o 
   5   9   2      569.09      759.71     41.59 o 
   7   9   2    10328.68    11282.15    269.46 o 
   9   9   2      256.17      259.34     35.73 o 
  11   9   2       47.54       72.20      7.06 o 
  13   9   2     1113.87     1046.52     98.66 o 
  15   9   2       73.28       67.27     11.27 o 
   0  10   2     2426.75     2045.18     47.89 o 
   2  10   2      213.76      173.17     14.21 o 
   4  10   2    10032.43    10265.03    193.24 o 
   6  10   2      604.03      653.56     56.39 o 
   8  10   2     2731.51     2610.65    122.85 o 
  10  10   2      210.44      243.11     13.48 o 
  12  10   2      187.03      163.48     12.36 o 
  14  10   2        1.83        9.16      5.76 o 
   1  11   2     3821.57     4723.85     76.86 o 
   3  11   2      416.51      512.32     41.50 o 
   5  11   2     2119.68     2127.03     72.65 o 
   7  11   2     8318.00     7748.87    201.52 o 
   9  11   2     4914.01     4365.41    180.77 o 
  11  11   2       36.04       33.05     10.41 o 
  13  11   2      504.35      487.11     19.65 o 
  15  11   2       24.29       34.36      8.87 o 
   0  12   2    16492.93    20433.37    339.79 o 
   2  12   2      418.70      321.92     22.78 o 
   4  12   2     1849.26     2013.95     70.24 o 
   6  12   2       41.46       16.93     20.99 o 
   8  12   2      927.36      847.96     74.05 o 
  10  12   2      171.30      147.20     14.05 o 
  12  12   2      263.01      278.80     15.42 o 
  14  12   2       15.15       36.23      9.90 o 
   1  13   2     1267.64     1138.12     42.66 o 
   3  13   2       40.10       23.17     19.06 o 
   5  13   2     3827.35     4061.09    105.38 o 
   7  13   2     3871.78     3948.08    149.24 o 
   9  13   2    10111.79     8887.85    629.62 o 
  11  13   2        2.47        4.36      6.00 o 
  13  13   2      208.11      207.02     20.67 o 
  15  13   2       14.64       14.18      6.60 o 
   0  14   2      561.66      549.25     48.46 o 
   2  14   2        1.17        9.42      9.44 o 
   4  14   2     2369.58     2179.45     76.68 o 
   6  14   2        7.32        0.74     14.20 o 
   8  14   2      535.26      462.95     57.06 o 
  10  14   2       61.00      102.83     10.69 o 
  12  14   2      230.63      189.72     12.71 o 
  14  14   2        1.97       -2.79      7.03 o 
   1  15   2      896.90      673.28     36.44 o 
   3  15   2      151.94      153.98     38.18 o 
   5  15   2      610.97      451.48     38.67 o 
   7  15   2     2438.89     2202.85    112.85 o 
   9  15   2     4474.38     4042.73    131.01 o 
  11  15   2       59.28       70.71     12.75 o 
  13  15   2        0.95        3.43      8.21 o 
   0  16   2       24.30       40.26     16.38 o 
   2  16   2     1627.59     1556.19     66.31 o 
   4  16   2      407.71      413.37     42.96 o 
   6  16   2     1563.56     1391.95     87.04 o 
   8  16   2      113.79       62.34      7.95 o 
  10  16   2      266.65      266.94     15.57 o 
  12  16   2       81.28       62.85     12.38 o 
  14  16   2        3.28       11.82      6.65 o 
   1  17   2      148.37      101.74     18.11 o 
   3  17   2     2916.24     3004.06    152.05 o 
   5  17   2     1531.05     1571.12     99.85 o 
   7  17   2      320.99      278.48     16.42 o 
   9  17   2      665.37      583.01     21.95 o 
  11  17   2       94.92      101.34      9.62 o 
  13  17   2       23.44       43.35      9.74 o 
   0  18   2      347.72      216.66     34.29 o 
   2  18   2      670.49      672.66     58.01 o 
   4  18   2       16.22       11.12     14.18 o 
   6  18   2       27.38       14.05      5.56 o 
   8  18   2      432.14      433.61     19.16 o 
  10  18   2        8.89       10.88      8.19 o 
  12  18   2      389.57      440.57     24.14 o 
   1  19   2     2264.48     2453.42     77.36 o 
   3  19   2      500.28      554.70     43.35 o 
   5  19   2     9615.39     8945.26    191.73 o 
   7  19   2      380.81      342.60     16.79 o 
   9  19   2        3.53        8.49     19.07 o 
  11  19   2       80.44       80.04     13.38 o 
  13  19   2       19.14        5.36      3.85 o 
   0  20   2        5.66        2.91     18.34 o 
   2  20   2       58.88       71.32      8.72 o 
   4  20   2      427.18      441.88     22.45 o 
   6  20   2      766.93      887.87     32.34 o 
   8  20   2        3.44       -5.81      6.05 o 
  10  20   2       73.55      118.68     15.06 o 
  12  20   2       45.36       48.12      9.14 o 
   1  21   2     3899.48     3861.57     50.93 o 
   3  21   2       18.35       -3.56      6.36 o 
   5  21   2      127.86      165.28     10.38 o 
   7  21   2        3.84        8.90      6.18 o 
   9  21   2      448.99      514.49     28.38 o 
  11  21   2       26.04       18.92      8.17 o 
   0  22   2       57.86       56.66      8.10 o 
   2  22   2       86.16       75.87      6.26 o 
   4  22   2      576.05      581.56     31.20 o 
   6  22   2      285.44      229.23     14.27 o 
   8  22   2       96.74       89.79      9.06 o 
  10  22   2       53.61       39.48      9.72 o 
   1  23   2      827.90      639.75     14.50 o 
   3  23   2        0.40       -2.37      7.27 o 
   5  23   2       13.42       38.11      6.11 o 
   7  23   2        0.47       -2.50      5.98 o 
   9  23   2        0.53        2.12      8.24 o 
   0  24   2       42.89       57.33      8.43 o 
   2  24   2       27.52       34.62      5.80 o 
   4  24   2       11.82       44.86      8.88 o 
   6  24   2      142.89      196.09     12.63 o 
   8  24   2        0.52       -0.37      7.40 o 
  10  24   2      139.69      147.66     12.22 o 
   1  25   2        3.89        6.94      4.70 o 
   3  25   2      508.74      616.50     21.93 o 
   5  25   2       46.87       48.78      6.54 o 
   7  25   2      175.25      190.38     16.14 o 
   9  25   2       31.83       28.03      7.45 o 
   0  26   2      364.69      335.34     16.74 o 
   2  26   2      196.46      139.02     10.84 o 
   4  26   2       46.08       52.73      6.52 o 
   6  26   2      272.91      231.07     11.16 o 
   8  26   2       50.13       46.55      8.46 o 
   1  27   2      156.76      155.47      9.27 o 
   3  27   2        0.55       -2.57      5.34 o 
   5  27   2      491.68      516.02     13.35 o 
   7  27   2       23.40       35.53      8.52 o 
   0  28   2        7.01       -6.37      8.98 o 
   2  28   2      117.80      159.17      7.45 o 
   4  28   2        0.30        4.95      3.68 o 
   1  29   2      461.17      509.24     13.08 o 
   3  29   2       75.78       83.53     11.46 o 
   2   1   3    12000.98    12293.11    100.70 o 
   4   1   3    41601.95    43981.68    195.94 o 
   6   1   3     4693.77     5260.39     86.09 o 
   8   1   3     2367.29     2178.65     68.14 o 
  10   1   3     1622.21     1582.35     97.82 o 
  12   1   3      471.25      448.21     12.27 o 
  14   1   3      204.57      199.69     11.96 o 
  16   1   3        8.44       -5.05      5.53 o 
   1   2   3    11245.53    14328.07    119.06 o 
   3   2   3     3739.62     3843.71     52.51 o 
   5   2   3      103.48       92.97     14.50 o 
   7   2   3     3164.03     3341.54     76.59 o 
   9   2   3      551.27      684.27     50.24 o 
  11   2   3      277.79      322.87     49.65 o 
  13   2   3      260.58      301.97     12.66 o 
  15   2   3      141.23      119.00     11.02 o 
   2   3   3    61254.39    58065.86    355.88 o 
   4   3   3    13427.16    13400.12    114.50 o 
   6   3   3     2943.72     2900.69    112.73 o 
   8   3   3     4049.79     4561.57    141.18 o 
  10   3   3       32.74       54.44     19.92 o 
  12   3   3      159.40      145.56      7.54 o 
  14   3   3      238.46      247.75     12.14 o 
  16   3   3      266.74      290.44     19.16 o 
   1   4   3    18594.79    15327.41     82.00 o 
   3   4   3    24111.53    24442.87    198.30 o 
   5   4   3     9796.58    10374.38    127.77 o 
   7   4   3     2365.50     3047.55    407.38 o 
   9   4   3      989.62      973.14     59.72 o 
  11   4   3     1582.91     1365.26     49.41 o 
  13   4   3     1334.90     1207.79     37.22 o 
  15   4   3      115.79      127.97     11.06 o 
   2   5   3     1224.38     2021.88     47.82 o 
   4   5   3        2.50        3.11      7.10 o 
   6   5   3      138.22       76.30     21.98 o 
   8   5   3     1259.03     1628.21     71.49 o 
  10   5   3      517.86      579.32     49.17 o 
  12   5   3      176.93      148.87      9.99 o 
  14   5   3      167.81      162.67     12.46 o 
  16   5   3       30.83       14.08      7.44 o 
   1   6   3    10893.41     9892.35     78.22 o 
   3   6   3    37657.11    37163.53    152.30 o 
   5   6   3     8619.06     7741.69    158.74 o 
   7   6   3     7411.98     7199.78    179.59 o 
   9   6   3      240.75      183.63     29.01 o 
  11   6   3       31.99       38.94     12.41 o 
  13   6   3      743.39      722.13     24.46 o 
  15   6   3       52.81       62.89     12.08 o 
   2   7   3     8790.87     7495.24     69.98 o 
   4   7   3    10597.42    11766.38    203.51 o 
   6   7   3        0.67       13.31     16.98 o 
   8   7   3       22.23       14.64     21.20 o 
  10   7   3       74.97       78.62     21.04 o 
  12   7   3        9.66        5.49      6.31 o 
  14   7   3      115.90      116.37     15.76 o 
  16   7   3       58.13       63.26      9.99 o 
   1   8   3     9073.87     9239.59     64.32 o 
   3   8   3     1735.79     2030.86     58.67 o 
   5   8   3     3399.23     4167.43     95.20 o 
   7   8   3      402.78      271.13     37.77 o 
   9   8   3      621.42      631.71     50.07 o 
  11   8   3      166.20      155.58     21.32 o 
  13   8   3      237.16      246.65     24.25 o 
  15   8   3      258.10      194.51     16.46 o 
   2   9   3     8047.06     8854.96    119.26 o 
   4   9   3      218.99      183.83     21.32 o 
   6   9   3      123.53      142.61     29.00 o 
   8   9   3      167.35      163.69     47.72 o 
  10   9   3       82.52       83.94     21.02 o 
  12   9   3      457.46      436.31     27.55 o 
  14   9   3      343.32      319.93     23.17 o 
   1  10   3     1559.23     1414.81     34.62 o 
   3  10   3      627.40      624.72     36.13 o 
   5  10   3      128.64      123.20     20.53 o 
   7  10   3     2762.28     2758.35    120.20 o 
   9  10   3      295.84      302.78     35.13 o 
  11  10   3      789.30      860.11     38.13 o 
  13  10   3       79.34       87.94     14.74 o 
  15  10   3       16.51       11.37      7.45 o 
   2  11   3     3689.39     4630.55    113.19 o 
   4  11   3     5204.21     6446.97    121.61 o 
   6  11   3       81.83      104.99     20.67 o 
   8  11   3       13.35       50.63     26.40 o 
  10  11   3       30.95       49.73     12.79 o 
  12  11   3      303.48      304.25     23.67 o 
  14  11   3       67.43       58.40     11.23 o 
   1  12   3    26617.49    29573.58    179.24 o 
   3  12   3     1894.32     1694.55     78.16 o 
   5  12   3      868.53     1105.69     55.34 o 
   7  12   3     1005.93      941.41     74.24 o 
   9  12   3      316.77      321.24     20.81 o 
  11  12   3     2498.72     2389.84     63.57 o 
  13  12   3       35.24       29.30     10.79 o 
  15  12   3        4.50       -7.75      7.75 o 
   2  13   3     1968.88     2411.41     73.23 o 
   4  13   3      196.15      266.39     27.63 o 
   6  13   3       36.08       22.97     15.23 o 
   8  13   3       11.04        9.49     17.43 o 
  10  13   3       80.31       52.60     12.50 o 
  12  13   3      725.45      725.60     34.78 o 
  14  13   3       81.20       89.66     12.67 o 
   1  14   3     4370.37     3696.52     80.08 o 
   3  14   3     3166.26     2473.43    134.22 o 
   5  14   3       43.89       28.47     14.19 o 
   7  14   3       20.70       48.24     21.71 o 
   9  14   3      666.94      666.53     33.10 o 
  11  14   3      149.20      152.15     17.67 o 
  13  14   3      109.95      175.42     16.66 o 
   2  15   3     3395.33     4487.48    108.82 o 
   4  15   3      450.34      332.01     38.87 o 
   6  15   3       29.73        4.85     15.84 o 
   8  15   3       38.50       17.50     10.26 o 
  10  15   3      748.99      697.20     34.94 o 
  12  15   3      157.62      234.42     20.41 o 
  14  15   3      189.76      227.72     16.14 o 
   1  16   3      535.88      658.56     36.98 o 
   3  16   3     1557.23     1492.58     77.26 o 
   5  16   3       60.98       18.00     18.76 o 
   7  16   3        0.45       -2.62      9.42 o 
   9  16   3     2208.00     1942.74     56.89 o 
  11  16   3      166.54      207.68     20.10 o 
  13  16   3       51.87       56.24      7.37 o 
   2  17   3      754.87      524.84     53.30 o 
   4  17   3      283.84      392.20     36.22 o 
   6  17   3     2088.18     1945.21     45.22 o 
   8  17   3      117.92      152.47     17.47 o 
  10  17   3      466.41      515.20     29.94 o 
  12  17   3      169.71      146.96     15.66 o 
   1  18   3      936.37     1176.61     52.43 o 
   3  18   3     1463.24     1532.32     70.41 o 
   5  18   3        0.89        8.68      7.50 o 
   7  18   3        4.14       17.02     10.46 o 
   9  18   3       29.27       15.64     10.68 o 
  11  18   3       35.97       16.50      9.96 o 
  13  18   3      178.19      186.90      9.88 o 
   2  19   3      384.33      653.60     57.39 o 
   4  19   3      131.28      120.96     13.15 o 
   6  19   3       20.34       38.54      7.02 o 
   8  19   3      849.23      817.01     38.09 o 
  10  19   3       72.61       84.52     14.63 o 
  12  19   3      213.01      200.71     16.50 o 
   1  20   3      601.22      567.90     27.67 o 
   3  20   3     1369.01     1330.83     24.38 o 
   5  20   3      283.73      261.34     13.03 o 
   7  20   3      311.21      385.16     26.47 o 
   9  20   3      787.00      839.27     37.00 o 
  11  20   3        2.61       -8.80      8.91 o 
   2  21   3      612.13      497.40     18.24 o 
   4  21   3       50.97       43.73      7.68 o 
   6  21   3      446.09      544.39     31.25 o 
   8  21   3        2.14        7.03     10.10 o 
  10  21   3      323.65      351.62     22.48 o 
   1  22   3       94.07       92.68      7.06 o 
   3  22   3      266.77      214.87     23.96 o 
   5  22   3       10.87        7.29      4.93 o 
   7  22   3       91.74       65.41     14.30 o 
   9  22   3      305.91      323.98     22.08 o 
  11  22   3        6.29        0.64      6.24 o 
   2  23   3      844.86      945.66     22.68 o 
   4  23   3      252.79      276.64     14.99 o 
   6  23   3      144.84      120.40     15.92 o 
   8  23   3      680.85      754.57     32.74 o 
  10  23   3        0.48       -4.45      6.82 o 
   1  24   3       52.34       60.65      7.58 o 
   3  24   3      374.80      390.35     17.44 o 
   5  24   3        1.31       -9.53      9.53 o 
   7  24   3       58.60       68.80     12.70 o 
   9  24   3      109.87      113.50     12.40 o 
   2  25   3      324.06      326.86     13.09 o 
   4  25   3       83.08       83.05     21.17 o 
   6  25   3       78.99       92.84     13.88 o 
   8  25   3      334.83      301.26     18.70 o 
   1  26   3       88.45       95.39      7.83 o 
   3  26   3       13.56       20.99      8.87 o 
   5  26   3       36.48       48.96      7.50 o 
   7  26   3       13.39       18.32      7.11 o 
   2  27   3      271.16      263.56     13.95 o 
   4  27   3        9.30        7.14      5.73 o 
   6  27   3        6.44       18.74      7.74 o 
   1  28   3       96.41       99.66      9.05 o 
   3  28   3      682.80      846.42     21.42 o 
   5  28   3        0.38        8.22      4.41 o 
   2  29   3        2.87        4.33      5.03 o 
   0   0   4   161677.14   155834.17   2382.58 o 
   2   0   4     7944.36     6927.31    204.08 o 
   4   0   4   124186.53   122332.70    933.19 o 
   6   0   4     1688.38     1735.79     71.41 o 
   8   0   4     1165.23     1364.21    112.41 o 
  10   0   4      258.34      191.00     54.14 o 
  12   0   4       44.85       98.40     10.18 o 
  14   0   4        5.44       -6.60     10.43 o 
  16   0   4      114.24      147.76     14.69 o 
   1   1   4     1343.26     1498.08     25.08 o 
   3   1   4        9.74       35.24      6.71 o 
   5   1   4     4608.29     4195.53     78.61 o 
   7   1   4     4188.80     4135.62     85.96 o 
   9   1   4        2.73       -1.57     17.92 o 
  11   1   4     1222.56     1135.07     27.33 o 
  13   1   4       71.99       22.83      5.14 o 
  15   1   4      110.26      105.69     18.51 o 
   0   2   4     1376.14      784.18     23.34 o 
   2   2   4       36.15       23.25      5.02 o 
   4   2   4     2029.96     2946.56     50.94 o 
   6   2   4      239.29      141.30     24.40 o 
   8   2   4      118.32       92.84     20.04 o 
  10   2   4        5.64        8.55     18.16 o 
  12   2   4      249.84      183.38      9.36 o 
  14   2   4       18.00       10.41      6.42 o 
  16   2   4       29.35       10.37      6.82 o 
   1   3   4    34752.18    39379.67    206.49 o 
   3   3   4      139.37      147.28     10.51 o 
   5   3   4    16259.15    17017.27    189.29 o 
   7   3   4     1150.19     1212.86     59.85 o 
   9   3   4      918.85     1044.58     60.92 o 
  11   3   4     2296.63     2164.57     32.68 o 
  13   3   4      530.30      499.56     16.87 o 
  15   3   4      295.99      324.02     15.53 o 
   0   4   4    23162.85    24926.31    523.58 o 
   2   4   4    35265.23    36330.11    158.81 o 
   4   4   4     1540.23     2186.47     73.91 o 
   6   4   4     3333.95     4033.80    186.62 o 
   8   4   4        6.31       -9.04     15.20 o 
  10   4   4        0.08      -22.60     22.60 o 
  12   4   4       14.75        8.25      6.78 o 
  14   4   4      275.15      292.94     19.68 o 
  16   4   4        6.14       16.72      8.22 o 
   1   5   4    40443.07    40092.69    148.80 o 
   3   5   4     1104.80      857.21     23.18 o 
   5   5   4    23408.64    24927.25    298.13 o 
   7   5   4     1021.00     1091.48     69.04 o 
   9   5   4     1847.37     1676.94     78.21 o 
  11   5   4      300.22      273.83     15.71 o 
  13   5   4     1105.50     1053.11     29.51 o 
  15   5   4       25.19       32.58      6.93 o 
   0   6   4      855.51      802.18     25.13 o 
   2   6   4        0.50       17.18      4.08 o 
   4   6   4     3779.20     3843.00     82.14 o 
   6   6   4      217.73      158.08     26.40 o 
   8   6   4        9.58       18.35     21.85 o 
  10   6   4       79.33       35.20     21.01 o 
  12   6   4      521.24      548.97     23.30 o 
  14   6   4       75.98      112.23     11.04 o 
  16   6   4       92.32      108.09     11.95 o 
   1   7   4      332.72      462.76     15.77 o 
   3   7   4     4322.75     3762.34     78.30 o 
   5   7   4    26226.71    29422.25    300.04 o 
   7   7   4     4711.40     4558.49    146.01 o 
   9   7   4      548.57      596.99     48.01 o 
  11   7   4      317.41      230.21     14.28 o 
  13   7   4      615.75      618.50     22.82 o 
  15   7   4       47.51       56.23     11.72 o 
   0   8   4     5895.29     6749.32    102.73 o 
   2   8   4      170.89      131.75     12.15 o 
   4   8   4     1130.01     1210.21     49.85 o 
   6   8   4      115.04      192.93     39.63 o 
   8   8   4      270.13      163.29     35.13 o 
  10   8   4       28.34       19.00      6.14 o 
  12   8   4      230.67      216.60     14.34 o 
  14   8   4       14.09        7.27      8.94 o 
   1   9   4       21.38       32.45      6.36 o 
   3   9   4    19588.05    24011.97    211.99 o 
   5   9   4      435.46      635.81     40.07 o 
   7   9   4     1977.54     2528.85    119.18 o 
   9   9   4      619.61      476.55     44.75 o 
  11   9   4       35.47       29.67      7.13 o 
  13   9   4       23.42       12.57     10.33 o 
  15   9   4       71.51       73.17     11.55 o 
   0  10   4     1536.90      823.01     33.59 o 
   2  10   4        8.68       13.13     21.15 o 
   4  10   4       16.60       52.98     14.87 o 
   6  10   4     1066.84      938.12     67.08 o 
   8  10   4     2206.86     2447.94    227.84 o 
  10  10   4     1160.38     1064.54     41.80 o 
  12  10   4       17.27        6.02      8.80 o 
  14  10   4        2.03       10.21      8.79 o 
   1  11   4    16202.86    19783.77    137.29 o 
   3  11   4    17789.72    20011.60    273.14 o 
   5  11   4    12420.77    12784.08    183.87 o 
   7  11   4      162.66      126.63     30.19 o 
   9  11   4     2721.81     2654.42     57.03 o 
  11  11   4       80.89      109.42     15.12 o 
  13  11   4       66.12       79.73     13.91 o 
  15  11   4       61.86       74.83     10.79 o 
   0  12   4     2266.18     2203.10     78.42 o 
   2  12   4      296.89      313.38     22.40 o 
   4  12   4     1464.99     1252.22     56.88 o 
   6  12   4      672.54      890.26     57.00 o 
   8  12   4      264.37      333.93     46.80 o 
  10  12   4      332.27      305.57     23.70 o 
  12  12   4       44.28       57.13     11.63 o 
  14  12   4       58.46       63.05     11.49 o 
   1  13   4    21737.21    22068.53    184.14 o 
   3  13   4     2442.49     1982.21    188.54 o 
   5  13   4     3721.27     3593.92    102.29 o 
   7  13   4        3.00       -2.03     21.85 o 
   9  13   4     1241.83     1123.11     42.79 o 
  11  13   4      332.81      298.57     24.14 o 
  13  13   4       38.19       37.02     10.49 o 
   0  14   4      367.12      462.71     41.10 o 
   2  14   4      508.45      579.87     38.13 o 
   4  14   4       37.96       34.09     16.81 o 
   6  14   4      354.22      326.94     34.81 o 
   8  14   4      314.96      270.47     22.44 o 
  10  14   4        0.87       18.65     11.83 o 
  12  14   4        2.66        0.03      8.92 o 
  14  14   4       86.36       77.22     11.10 o 
   1  15   4      320.09      466.35     36.25 o 
   3  15   4       29.32       75.75     17.69 o 
   5  15   4      410.42      503.93     49.90 o 
   7  15   4      766.28      757.09     59.39 o 
   9  15   4       28.30       33.05     12.17 o 
  11  15   4      260.65      284.75     23.10 o 
  13  15   4       19.36       27.08      5.81 o 
   0  16   4      959.84      760.63     84.96 o 
   2  16   4      216.71      354.31     58.47 o 
   4  16   4      855.66      799.29     63.12 o 
   6  16   4      282.75      328.22     58.58 o 
   8  16   4      496.40      492.55     29.76 o 
  10  16   4      209.92      198.96     20.27 o 
  12  16   4      206.16      171.92     17.31 o 
   1  17   4      318.65      344.43     54.55 o 
   3  17   4     2225.82     2020.97    100.07 o 
   5  17   4      115.07       86.29     26.09 o 
   7  17   4       22.46       27.82      9.97 o 
   9  17   4     1393.90     1388.68     48.58 o 
  11  17   4       27.47       24.55     11.00 o 
  13  17   4      456.46      501.27     16.08 o 
   0  18   4     4478.05     4314.71    209.93 o 
   2  18   4      179.77       92.19     42.94 o 
   4  18   4       88.81      160.70     33.06 o 
   6  18   4      979.93      959.28     33.65 o 
   8  18   4       31.08       20.19     10.83 o 
  10  18   4      644.09      645.29     32.77 o 
  12  18   4      528.29      583.26     27.19 o 
   1  19   4      842.44      813.97     66.76 o 
   3  19   4        3.28       -2.86      6.20 o 
   5  19   4     1016.69      973.43     28.52 o 
   7  19   4        7.04       27.15     10.95 o 
   9  19   4     1558.07     1559.21     50.44 o 
  11  19   4      379.48      384.34     23.73 o 
   0  20   4     1077.28      932.05     52.00 o 
   2  20   4     1750.46     1662.14     24.34 o 
   4  20   4       51.20       38.32      7.28 o 
   6  20   4      617.16      526.90     21.30 o 
   8  20   4       62.35       61.37     13.24 o 
  10  20   4       87.97       74.20     13.73 o 
  12  20   4       35.97       22.37     10.36 o 
   1  21   4     1198.88     1029.39     30.57 o 
   3  21   4      711.54      783.01     23.41 o 
   5  21   4     2681.55     2515.79     36.27 o 
   7  21   4        4.38       21.02      8.04 o 
   9  21   4      788.68      920.78     37.14 o 
  11  21   4      509.95      546.37     24.63 o 
   0  22   4       32.98       20.38      6.97 o 
   2  22   4      245.72      220.96     13.98 o 
   4  22   4      199.28      183.23     17.32 o 
   6  22   4        7.12        6.30      6.90 o 
   8  22   4       35.07       44.55     11.83 o 
  10  22   4       15.40        8.58      7.68 o 
   1  23   4     1037.97     1181.89     33.99 o 
   3  23   4       22.33        7.96      6.30 o 
   5  23   4     1015.43     1063.18     28.18 o 
   7  23   4       57.64       66.96     13.19 o 
   9  23   4      177.22      198.14     16.43 o 
   0  24   4      206.20      225.77     20.39 o 
   2  24   4      397.38      339.86     16.56 o 
   4  24   4        3.14       -2.97      5.34 o 
   6  24   4       69.21       75.24      8.56 o 
   8  24   4        0.63        2.98      7.61 o 
   1  25   4       92.65       99.69     10.62 o 
   3  25   4       11.87       -0.54      6.31 o 
   5  25   4       81.99       85.35      8.96 o 
   7  25   4        8.64       -1.89      8.79 o 
   0  26   4      592.62      771.04     33.96 o 
   2  26   4      213.34      259.73     15.84 o 
   4  26   4       76.62      106.01      8.66 o 
   6  26   4       37.73       39.47      6.76 o 
   1  27   4      154.96      191.01     12.30 o 
   3  27   4      194.01      254.68     11.08 o 
   5  27   4      402.47      378.01     14.40 o 
   0  28   4      659.42      655.40     27.55 o 
   2  28   4      411.85      442.75     13.26 o 
   4  28   4       29.42        1.82      8.85 o 
   1  29   4       24.47       59.82      5.75 o 
   2   1   5    53191.91    54550.40    242.00 o 
   4   1   5    11107.42    12128.71    136.05 o 
   6   1   5      134.06      146.57     30.13 o 
   8   1   5    10610.14    10730.91    250.08 o 
  10   1   5      315.05      276.43     45.41 o 
  12   1   5        5.83       -4.81      4.81 o 
  14   1   5       35.47       22.14      8.59 o 
  16   1   5       70.74       63.60      7.18 o 
   1   2   5    32885.57    34585.58    105.79 o 
   3   2   5     2432.74     2927.32     49.60 o 
   5   2   5     3670.18     4225.55    113.02 o 
   7   2   5    29555.42    31677.84    455.54 o 
   9   2   5      971.67      901.84     76.48 o 
  11   2   5      895.28      842.89     18.41 o 
  13   2   5        6.81       -0.02      6.60 o 
  15   2   5     1075.71     1131.89     27.45 o 
   2   3   5     6241.93     6135.42     49.12 o 
   4   3   5     1138.10     1230.97     38.35 o 
   6   3   5     6433.99     7333.89    155.45 o 
   8   3   5     6313.83     6172.48    171.92 o 
  10   3   5       31.50       53.57     23.78 o 
  12   3   5      322.69      306.82     14.29 o 
  14   3   5      174.08      158.55     15.65 o 
  16   3   5      111.43      122.78     12.71 o 
   1   4   5    18675.53    20740.88    106.36 o 
   3   4   5     8423.33     6527.44     72.02 o 
   5   4   5       13.82       13.48      9.88 o 
   7   4   5    32076.51    35497.24    379.33 o 
   9   4   5       19.09       71.83     77.63 o 
  11   4   5     2473.61     2406.94     35.04 o 
  13   4   5      900.14      933.64     22.54 o 
  15   4   5     1072.43     1153.68     27.22 o 
   2   5   5      297.99      359.37     13.49 o 
   4   5   5       14.04       18.05      7.48 o 
   6   5   5     7546.15     9132.40    183.62 o 
   8   5   5       60.81       42.19     17.10 o 
  10   5   5       43.19       34.57     21.63 o 
  12   5   5       25.22       33.23      5.38 o 
  14   5   5        2.96       -5.34      5.34 o 
  16   5   5       49.49       37.39      8.88 o 
   1   6   5     9870.37    10816.79     67.02 o 
   3   6   5     1054.71      736.78     25.09 o 
   5   6   5     3951.20     5445.64    135.69 o 
   7   6   5     2655.10     2764.42    111.65 o 
   9   6   5       50.51       51.92     19.40 o 
  11   6   5      794.94      815.61     18.39 o 
  13   6   5     1886.72     1961.03     32.07 o 
  15   6   5       14.07        6.24      7.81 o 
   2   7   5     3737.45     4793.36     69.98 o 
   4   7   5     1186.22     1479.32     54.51 o 
   6   7   5    12389.75    13331.69    234.34 o 
   8   7   5      103.78      176.71     36.27 o 
  10   7   5       62.28       53.15     11.10 o 
  12   7   5      102.88      127.01     10.40 o 
  14   7   5       32.48       10.03     10.09 o 
   1   8   5       30.63        3.15      4.00 o 
   3   8   5       51.70      214.47     21.33 o 
   5   8   5        3.00       37.95     16.54 o 
   7   8   5     1556.64     1927.20    137.48 o 
   9   8   5      125.81      143.22     33.13 o 
  11   8   5       20.96       21.39      9.18 o 
  13   8   5      249.92      233.53     20.92 o 
  15   8   5      139.00      123.28     13.82 o 
   2   9   5    11504.26    12072.35    240.62 o 
   4   9   5     6576.84     7129.25    125.77 o 
   6   9   5      359.76      358.89     41.96 o 
   8   9   5      301.51      327.30     54.07 o 
  10   9   5      110.80       84.45     10.61 o 
  12   9   5      444.64      448.12     27.83 o 
  14   9   5       65.61       69.29     13.13 o 
   1  10   5     8374.04     9184.67    134.82 o 
   3  10   5     1317.02     1162.71     59.22 o 
   5  10   5       20.39       29.03     13.52 o 
   7  10   5      687.16      638.35     92.89 o 
   9  10   5      139.06       93.19     26.49 o 
  11  10   5       17.82       31.05     11.24 o 
  13  10   5      251.80      292.98     22.55 o 
  15  10   5      141.14      167.36     14.62 o 
   2  11   5    10223.72    12262.26    189.07 o 
   4  11   5     1356.89     1091.39     52.32 o 
   6  11   5        6.51       36.91     20.47 o 
   8  11   5     1698.31     1457.00    106.45 o 
  10  11   5      239.43      252.81     21.76 o 
  12  11   5       96.33       89.91     15.29 o 
  14  11   5       43.42       31.72      9.57 o 
   1  12   5     6606.65     6907.33    117.71 o 
   3  12   5     2190.78     1977.38     83.99 o 
   5  12   5      152.74      239.52     27.88 o 
   7  12   5     6298.91     6193.86    183.95 o 
   9  12   5      209.09      247.94     22.03 o 
  11  12   5       22.80       27.88      9.24 o 
  13  12   5      978.87     1007.29     38.27 o 
   2  13   5      157.79      160.30     40.76 o 
   4  13   5       87.59       48.50     27.99 o 
   6  13   5      310.26      278.58     30.79 o 
   8  13   5      619.89      526.48     26.02 o 
  10  13   5        4.59       -0.22      9.20 o 
  12  13   5       55.19       52.16      9.40 o 
  14  13   5       43.51       35.08      9.55 o 
   1  14   5    14930.45    16313.94    254.54 o 
   3  14   5     1175.96     1510.70     99.01 o 
   5  14   5      103.68      140.72     42.09 o 
   7  14   5     6475.27     5923.50    181.93 o 
   9  14   5      110.60      120.14     16.03 o 
  11  14   5      131.51      145.28     17.45 o 
  13  14   5      474.00      446.29     17.18 o 
   2  15   5      661.79      825.70     87.65 o 
   4  15   5      239.41      261.88     42.80 o 
   6  15   5     4823.91     4706.75    215.12 o 
   8  15   5      745.37      714.43     35.17 o 
  10  15   5        5.48       16.06     10.04 o 
  12  15   5      185.75      208.04     21.34 o 
  14  15   5        6.02       -1.64      6.74 o 
   1  16   5     1635.18     1628.70     88.08 o 
   3  16   5     2060.11     1918.17     95.99 o 
   5  16   5       65.39      108.31     29.11 o 
   7  16   5      989.36      982.75     40.65 o 
   9  16   5     1241.23     1370.50     48.03 o 
  11  16   5       75.72       78.40     14.20 o 
  13  16   5      263.04      247.09     11.79 o 
   2  17   5     4347.64     4228.04    205.28 o 
   4  17   5       77.84       90.40     25.24 o 
   6  17   5     1510.03     1558.26     68.55 o 
   8  17   5        4.01        0.92      9.75 o 
  10  17   5      194.95      242.37     21.56 o 
  12  17   5      466.45      432.00     19.62 o 
   1  18   5      631.00      547.68     55.70 o 
   3  18   5     3043.92     2989.67    160.78 o 
   5  18   5      902.98      812.79     23.75 o 
   7  18   5     1946.00     1921.35     56.50 o 
   9  18   5       30.30       35.89     12.84 o 
  11  18   5       29.90       48.76     12.21 o 
   2  19   5      758.83      738.95     24.28 o 
   4  19   5     1537.16     1633.95     50.43 o 
   6  19   5       27.07       22.88     23.40 o 
   8  19   5        5.18       12.97      9.13 o 
  10  19   5       87.73       60.94     12.66 o 
  12  19   5      197.89      292.98     12.63 o 
   1  20   5     2254.73     2232.66     39.63 o 
   3  20   5     3159.30     3145.74     45.68 o 
   5  20   5      195.21      127.49     31.32 o 
   7  20   5     3083.38     2918.07     69.54 o 
   9  20   5      122.94      120.66     16.72 o 
  11  20   5      643.20      603.63     18.91 o 
   2  21   5       87.82       92.92     10.09 o 
   4  21   5      743.79      737.53     24.28 o 
   6  21   5        3.12        6.46      7.08 o 
   8  21   5      117.46      159.61     24.93 o 
  10  21   5      420.10      445.55     23.03 o 
   1  22   5     1117.62     1047.99     29.38 o 
   3  22   5     1146.63     1041.53     28.48 o 
   5  22   5      926.65     1029.91     23.24 o 
   7  22   5     1338.07     1336.04     46.77 o 
   9  22   5       13.57        3.75      5.66 o 
   2  23   5      160.86      115.50     11.27 o 
   4  23   5        3.04       -3.34      5.50 o 
   6  23   5       17.87       14.62      6.03 o 
   8  23   5     1057.73     1034.67     24.11 o 
  10  23   5        2.70        7.86      4.62 o 
   1  24   5      131.47      109.27     22.16 o 
   3  24   5       76.53       75.28     12.23 o 
   5  24   5      258.76      277.03     14.63 o 
   7  24   5      110.46      124.34      9.45 o 
   9  24   5       44.37       63.00      6.72 o 
   2  25   5      636.74      746.00     23.20 o 
   4  25   5       19.19       14.17      6.40 o 
   6  25   5        3.36       17.08      5.74 o 
   8  25   5      465.33      483.83     15.32 o 
   1  26   5       31.83       19.77      7.12 o 
   3  26   5      534.80      524.06     13.30 o 
   5  26   5       61.44       63.77      7.34 o 
   7  26   5       50.88       61.75      5.58 o 
   2  27   5       35.23       33.79      5.75 o 
   4  27   5        0.52        6.15      5.44 o 
   6  27   5        0.27       -4.31      4.31 o 
   1  28   5       38.79       24.66      8.16 o 
   3  28   5      104.54       75.41      7.77 o 
   0   0   6    60461.78    53561.40    561.38 o 
   2   0   6      967.07      936.30     45.61 o 
   4   0   6    45883.58    44239.09    459.03 o 
   6   0   6     1914.03     1693.71    109.83 o 
   8   0   6     5427.27     4471.58    208.61 o 
  10   0   6    16150.15    15374.35    439.95 o 
  12   0   6      984.65     1012.27     29.11 o 
  14   0   6      952.86      909.65     26.59 o 
  16   0   6      150.13      185.45     14.17 o 
   1   1   6     4702.96     4489.48     43.43 o 
   3   1   6      824.19      771.00     35.94 o 
   5   1   6      339.96      236.68     39.45 o 
   7   1   6     9261.04     9568.30    252.63 o 
   9   1   6       28.10       14.37     19.02 o 
  11   1   6      150.36      139.12      8.32 o 
  13   1   6       19.37       25.11      5.82 o 
  15   1   6       63.60       49.18      7.54 o 
   0   2   6       63.11      100.81      6.89 o 
   2   2   6      108.01      143.87      9.79 o 
   4   2   6     9817.98    12732.61    123.02 o 
   6   2   6     1722.11     2063.21    123.69 o 
   8   2   6      258.56      327.67     43.00 o 
  10   2   6     7569.62     7508.35    320.07 o 
  12   2   6      452.39      438.19     13.89 o 
  14   2   6      236.93      285.54     12.66 o 
  16   2   6      212.81      232.67     15.47 o 
   1   3   6    16246.21    17408.55     67.77 o 
   3   3   6      910.61      652.61     24.43 o 
   5   3   6      536.25      614.01     33.18 o 
   7   3   6     2689.48     2698.94     83.92 o 
   9   3   6     1680.87     1896.41    104.22 o 
  11   3   6       51.89       57.01      6.10 o 
  13   3   6       17.07        9.16      7.64 o 
  15   3   6       65.53       86.08      8.92 o 
   0   4   6    10405.00     8797.47    164.06 o 
   2   4   6     1981.83     1958.03     35.77 o 
   4   4   6       45.01       16.28      8.87 o 
   6   4   6      266.17      442.06     31.19 o 
   8   4   6       39.40       30.93     14.56 o 
  10   4   6      313.71      289.80     45.57 o 
  12   4   6       74.39       75.46      6.75 o 
  14   4   6       35.62       39.48      5.99 o 
  16   4   6       77.72       78.91      9.73 o 
   1   5   6     1752.44     1747.91     29.76 o 
   3   5   6       60.13       52.86      8.60 o 
   5   5   6     3154.26     3875.77    111.60 o 
   7   5   6       83.08       94.03     31.45 o 
   9   5   6      798.85      661.27     62.83 o 
  11   5   6      763.72      729.74     17.39 o 
  13   5   6       10.25        8.31      5.24 o 
  15   5   6        0.31        4.39      7.91 o 
   0   6   6     7081.79     6262.85     77.06 o 
   2   6   6     1890.04     2345.48     43.65 o 
   4   6   6    33997.35    37413.65    321.79 o 
   6   6   6     1340.13     1329.35     72.88 o 
   8   6   6     1472.20     1361.18    126.74 o 
  10   6   6      545.63      553.14     16.96 o 
  12   6   6       76.70       66.69      7.57 o 
  14   6   6      360.98      390.61     16.83 o 
   1   7   6     1912.49     2154.55     35.85 o 
   3   7   6     1159.49     1552.79     53.48 o 
   5   7   6       33.71       85.33     44.35 o 
   7   7   6       53.17       79.15     24.82 o 
   9   7   6      231.50      277.44     45.93 o 
  11   7   6       50.97       37.82      6.56 o 
  13   7   6       40.77       18.77      5.62 o 
  15   7   6       11.14       -1.19      7.69 o 
   0   8   6    22438.72    26872.80    165.15 o 
   2   8   6    17759.29    19796.44    157.70 o 
   4   8   6    18391.29    20415.88    211.56 o 
   6   8   6      722.51      475.14     44.68 o 
   8   8   6     1668.42     1850.68    118.45 o 
  10   8   6     4988.21     4634.18     48.97 o 
  12   8   6       81.45       85.88      7.90 o 
  14   8   6      928.07      969.38     35.95 o 
   1   9   6     1474.73     1918.13     49.30 o 
   3   9   6     4410.48     4912.11    124.54 o 
   5   9   6     3406.78     4252.46    105.35 o 
   7   9   6      387.17      255.59     38.16 o 
   9   9   6       34.85       47.92     12.37 o 
  11   9   6       19.06       14.93      5.27 o 
  13   9   6      318.06      325.88     23.58 o 
  15   9   6       41.26       50.84      9.31 o 
   0  10   6       33.55      112.24     37.70 o 
   2  10   6     3658.05     4219.13     93.00 o 
   4  10   6     5538.14     6096.70    161.96 o 
   6  10   6      628.09      747.41    153.11 o 
   8  10   6       96.76       75.06     22.63 o 
  10  10   6     3750.14     3826.58     78.17 o 
  12  10   6        9.47       -3.40      9.83 o 
  14  10   6      427.92      423.53     24.01 o 
   1  11   6      100.04      120.48     18.36 o 
   3  11   6     1492.93     1799.37     80.39 o 
   5  11   6       54.52       71.73     21.42 o 
   7  11   6      143.06      219.05     35.00 o 
   9  11   6       37.99       73.48     13.09 o 
  11  11   6      142.68      155.51     12.15 o 
  13  11   6      127.52      135.34     15.77 o 
   0  12   6      170.08      576.98     64.16 o 
   2  12   6      663.44      708.12     41.29 o 
   4  12   6     5676.82     5657.13    251.10 o 
   6  12   6       30.51       11.01     22.34 o 
   8  12   6       77.25       82.38     15.83 o 
  10  12   6      545.57      480.59     29.30 o 
  12  12   6       39.18       31.58      9.15 o 
  14  12   6        8.61        3.49      7.52 o 
   1  13   6      442.21      294.25     42.86 o 
   3  13   6      543.35      516.12     37.57 o 
   5  13   6      689.66      564.94     50.90 o 
   7  13   6      102.67       99.43     36.06 o 
   9  13   6      147.13      151.13     17.71 o 
  11  13   6      374.59      369.76     25.26 o 
  13  13   6      452.61      484.58     17.27 o 
   0  14   6     6121.45     4539.74    192.69 o 
   2  14   6        1.04       -6.45     29.19 o 
   4  14   6     7291.87     6659.29    190.01 o 
   6  14   6      764.52      847.90     90.45 o 
   8  14   6      129.61      158.45     17.85 o 
  10  14   6       53.53       47.93     12.36 o 
  12  14   6       24.79       27.97      8.65 o 
  14  14   6       79.34       92.39     10.53 o 
   1  15   6      342.46      375.16     44.36 o 
   3  15   6      224.34      253.47     37.93 o 
   5  15   6     1104.63     1084.53     73.69 o 
   7  15   6        0.59       11.34      9.31 o 
   9  15   6      149.87      172.91     19.53 o 
  11  15   6      690.24      704.01     33.74 o 
  13  15   6       58.50       66.08      7.17 o 
   0  16   6      651.35      830.98     90.33 o 
   2  16   6     2414.37     2330.73    123.46 o 
   4  16   6     4752.82     4799.96    155.81 o 
   6  16   6     2309.28     2156.57     54.59 o 
   8  16   6       51.38       37.33     10.34 o 
  10  16   6     2232.89     2262.63     60.38 o 
  12  16   6        0.00        1.71      5.21 o 
   1  17   6     1419.91     1719.21    132.89 o 
   3  17   6      977.26      852.42    102.96 o 
   5  17   6       69.35       92.01     13.12 o 
   7  17   6      137.18      120.04     18.99 o 
   9  17   6       99.02       69.80     14.91 o 
  11  17   6      190.15      162.71     11.89 o 
  13  17   6        0.03        7.92      3.93 o 
   0  18   6     5843.14     5600.28    240.16 o 
   2  18   6     4163.22     4014.20     60.38 o 
   4  18   6     4690.14     4391.53     69.68 o 
   6  18   6      187.95      237.07     19.81 o 
   8  18   6      399.26      390.54     26.35 o 
  10  18   6      978.73      990.71     38.69 o 
  12  18   6        6.00       21.04      5.50 o 
   1  19   6     3831.21     3575.05     48.33 o 
   3  19   6     1003.20     1002.17     26.15 o 
   5  19   6       10.42       39.59     26.84 o 
   7  19   6      300.36      247.86     22.01 o 
   9  19   6      234.49      274.09     21.74 o 
  11  19   6        0.69        3.76      4.95 o 
   0  20   6       45.62       45.45     11.19 o 
   2  20   6      415.33      381.79     16.81 o 
   4  20   6     2192.99     2508.11     55.46 o 
   6  20   6       65.36       90.47     14.11 o 
   8  20   6       77.04       68.78     13.69 o 
  10  20   6       12.16        4.29      5.23 o 
   1  21   6      181.17      178.97     12.08 o 
   3  21   6      178.71      162.27     12.27 o 
   5  21   6      466.83      454.20     15.70 o 
   7  21   6       74.09       62.20     13.22 o 
   9  21   6        5.70        5.12      6.08 o 
  11  21   6       45.60       80.95      5.46 o 
   0  22   6     5607.38     5428.03     91.51 o 
   2  22   6       18.14       22.97      7.36 o 
   4  22   6      681.80      733.47     24.16 o 
   6  22   6      156.83      151.68     11.97 o 
   8  22   6      215.24      271.34     13.76 o 
  10  22   6       29.07       21.88      3.97 o 
   1  23   6       33.29       34.32      8.51 o 
   3  23   6      106.72      119.79     10.87 o 
   5  23   6       26.88       27.94      5.78 o 
   7  23   6       12.72       15.19      6.24 o 
   9  23   6       12.77       20.39      4.16 o 
   0  24   6     2259.60     2013.35     55.58 o 
   2  24   6      222.84      214.60     13.58 o 
   4  24   6     1096.95     1048.06     22.72 o 
   6  24   6      600.38      699.40     20.82 o 
   8  24   6      131.67      138.82     10.53 o 
   1  25   6       70.39       71.83      9.14 o 
   3  25   6      205.69      227.28     10.89 o 
   5  25   6      269.61      307.01     14.23 o 
   7  25   6        1.61       -0.68      3.46 o 
   0  26   6     1242.37     1349.27     42.12 o 
   2  26   6      298.40      275.94     11.65 o 
   4  26   6      488.83      583.09     18.44 o 
   6  26   6      286.02      311.03     12.20 o 
   1  27   6      148.94      204.37      9.62 o 
   3  27   6      227.20      239.66      9.89 o 
   5  27   6       17.86       11.08      7.16 o 
   0  28   6        3.58        9.69      6.61 o 
   2  28   6      138.77      178.71      8.26 o 
   2   1   7    34742.70    36731.46    300.21 o 
   4   1   7      222.89      169.34     21.81 o 
   6   1   7       53.46       72.16     13.81 o 
   8   1   7     1091.61     1013.47     56.85 o 
  10   1   7     2743.30     2564.60     29.89 o 
  12   1   7     2189.71     2253.70     30.41 o 
  14   1   7      244.69      268.00     17.72 o 
   1   2   7     5762.58     7158.01     60.10 o 
   3   2   7     2768.82     3936.08     78.53 o 
   5   2   7     6786.65     7013.87    119.74 o 
   7   2   7     4183.75     4815.23    150.53 o 
   9   2   7     2985.49     2852.41    129.15 o 
  11   2   7      145.67      158.14      9.21 o 
  13   2   7       47.37       48.91      7.11 o 
  15   2   7       19.94       16.01      5.79 o 
   2   3   7     7289.42     8579.80     93.68 o 
   4   3   7      799.76      732.78     36.51 o 
   6   3   7     3962.72     3669.15    226.37 o 
   8   3   7     3344.54     3026.50    125.66 o 
  10   3   7      156.79      138.34      9.22 o 
  12   3   7       84.45      110.91      7.80 o 
  14   3   7       57.89       61.71      6.78 o 
   1   4   7     3797.59     3561.98     45.53 o 
   3   4   7     3276.99     3610.80     78.59 o 
   5   4   7      357.23      482.75     32.55 o 
   7   4   7     2166.46     2352.20    152.02 o 
   9   4   7      986.68     1104.99     83.07 o 
  11   4   7      705.82      671.04     16.68 o 
  13   4   7      886.09      753.01     23.53 o 
  15   4   7        8.81        7.48      7.52 o 
   2   5   7     2545.59     3383.37     63.58 o 
   4   5   7     3392.08     3669.11     81.53 o 
   6   5   7      274.40       68.61     28.76 o 
   8   5   7       22.39        3.58     18.50 o 
  10   5   7      223.63      269.45     12.19 o 
  12   5   7     1208.65     1134.00     21.60 o 
  14   5   7       14.58       11.72      5.96 o 
   1   6   7     8960.65     9076.02     72.45 o 
   3   6   7     2489.37     2323.03     62.78 o 
   5   6   7      634.61      568.79     49.97 o 
   7   6   7      472.54      561.21     81.04 o 
   9   6   7        6.38       34.91     18.70 o 
  11   6   7      197.04      197.38     14.43 o 
  13   6   7     1214.53     1392.03     26.42 o 
  15   6   7        9.08        1.91      6.92 o 
   2   7   7    14883.03    14181.63    135.97 o 
   4   7   7      344.95      340.42     52.91 o 
   6   7   7      838.74      883.28     69.78 o 
   8   7   7     4991.15     4899.19    241.75 o 
  10   7   7       12.06        9.58      4.03 o 
  12   7   7      851.53      875.52     21.67 o 
  14   7   7      144.46      148.74     10.67 o 
   1   8   7     1649.19     2106.32     42.30 o 
   3   8   7     1221.99     1821.80     91.83 o 
   5   8   7     3280.59     3453.06    162.85 o 
   7   8   7      252.54      141.51     43.24 o 
   9   8   7        0.04       17.96     19.79 o 
  11   8   7       20.16        3.93      4.32 o 
  13   8   7      204.69      185.10     12.69 o 
  15   8   7       44.51       47.80      9.06 o 
   2   9   7     5416.78     5342.76     88.91 o 
   4   9   7     2584.69     2105.35     89.53 o 
   6   9   7     2004.88     2045.11    134.63 o 
   8   9   7     2602.29     2020.73    158.09 o 
  10   9   7      574.18      491.45     19.97 o 
  12   9   7      565.24      650.57     22.81 o 
  14   9   7      295.28      280.96     18.99 o 
   1  10   7      833.66      783.99     31.29 o 
   3  10   7       52.99      124.21     19.84 o 
   5  10   7      564.46      638.12     53.65 o 
   7  10   7        9.11       31.58     29.09 o 
   9  10   7      106.47       87.65     14.29 o 
  11  10   7       11.35       14.23      5.75 o 
  13  10   7       21.24       38.94     10.58 o 
   2  11   7      406.36      484.27     35.04 o 
   4  11   7      782.16      686.20     53.99 o 
   6  11   7      410.75      342.76     57.66 o 
   8  11   7      188.57      151.62     16.70 o 
  10  11   7      142.10      147.19     11.92 o 
  12  11   7        3.23       -1.80      4.38 o 
  14  11   7      249.17      262.31     17.80 o 
   1  12   7     1535.56     1943.76     58.91 o 
   3  12   7     1788.23     1642.89     65.77 o 
   5  12   7     1871.27     1844.31     92.33 o 
   7  12   7      173.83      156.23     40.61 o 
   9  12   7      265.69      241.01     21.21 o 
  11  12   7      704.24      610.44     22.39 o 
  13  12   7        4.90        6.16      8.07 o 
   2  13   7       66.76       97.22     17.44 o 
   4  13   7       39.92       87.53     17.03 o 
   6  13   7      305.18      162.89     41.55 o 
   8  13   7      469.96      406.76     25.95 o 
  10  13   7      277.39      285.49     22.73 o 
  12  13   7      285.82      249.91     13.86 o 
  14  13   7       20.87        9.54      6.83 o 
   1  14   7     2123.23     2481.17    104.19 o 
   3  14   7        1.06       37.27     25.94 o 
   5  14   7       43.14       46.92     16.59 o 
   7  14   7      843.42      907.18     37.79 o 
   9  14   7        5.87       15.03      9.87 o 
  11  14   7      698.34      739.76     24.11 o 
  13  14   7        3.41        4.68      4.93 o 
   2  15   7     4279.88     4070.84    138.32 o 
   4  15   7      644.78      642.04     59.14 o 
   6  15   7      253.18      257.89     73.16 o 
   8  15   7      553.38      536.03     30.04 o 
  10  15   7      671.75      649.34     24.69 o 
  12  15   7      404.84      439.59     27.16 o 
   1  16   7     6450.05     6501.01    440.66 o 
   3  16   7      109.88      132.38     28.85 o 
   5  16   7     1298.02     1387.71     40.97 o 
   7  16   7      768.49      769.80     78.44 o 
   9  16   7       28.16       18.93     10.35 o 
  11  16   7      280.45      297.52     15.13 o 
  13  16   7       53.56       82.49      9.17 o 
   2  17   7     3145.95     3148.06    127.45 o 
   4  17   7     4263.35     4088.32     88.91 o 
   6  17   7     1759.57     1743.63     71.59 o 
   8  17   7     2005.84     1736.37     52.63 o 
  10  17   7       88.92       84.87     16.88 o 
  12  17   7      125.19      183.66     10.55 o 
   1  18   7     1546.00     1239.09     32.07 o 
   3  18   7     3023.16     2735.14     60.69 o 
   5  18   7      140.86      149.43     22.26 o 
   7  18   7       41.59       60.52     11.93 o 
   9  18   7       76.35       93.96     15.00 o 
  11  18   7        2.84       -0.14      6.59 o 
   2  19   7      189.90      188.46     12.56 o 
   4  19   7        1.63        8.05     15.44 o 
   6  19   7      169.85      186.81     18.74 o 
   8  19   7     1209.85     1040.58     40.04 o 
  10  19   7       39.43       34.99      6.92 o 
   1  20   7      489.03      483.96     18.95 o 
   3  20   7      843.25      817.65     25.41 o 
   5  20   7       26.55       52.57      9.89 o 
   7  20   7      201.87      178.01     18.06 o 
   9  20   7       69.79      115.93     10.17 o 
  11  20   7       44.41       35.95      4.43 o 
   2  21   7      445.92      562.05     21.49 o 
   4  21   7      141.22      110.63      9.21 o 
   6  21   7      108.63      117.94     10.88 o 
   8  21   7       38.14       90.80      7.66 o 
  10  21   7      137.21      169.17      8.13 o 
   1  22   7       75.48       60.77      9.14 o 
   3  22   7        5.75        6.02      6.14 o 
   5  22   7       31.07       21.87      7.46 o 
   7  22   7        1.04       -2.39      4.71 o 
   9  22   7       20.05       15.27      4.19 o 
   2  23   7      492.81      448.54     18.90 o 
   4  23   7        2.66       13.13      5.38 o 
   6  23   7     1101.03     1129.72     23.30 o 
   8  23   7      311.61      363.21     11.73 o 
   1  24   7       35.46       67.64     17.92 o 
   3  24   7       45.60       47.36      6.51 o 
   5  24   7        3.63        4.13      4.41 o 
   7  24   7        0.25        1.57      4.51 o 
   2  25   7      577.85      592.60     16.45 o 
   4  25   7       66.55       66.62      6.50 o 
   6  25   7      255.41      284.79      9.85 o 
   1  26   7       83.69      105.85      7.78 o 
   3  26   7       29.05       45.10      4.92 o 
   5  26   7       44.89       64.84      6.88 o 
   2  27   7      556.56      594.43     14.39 o 
   4  27   7      100.59      112.66      8.14 o 
   1  28   7        5.16       20.54      4.16 o 
   0   0   8     2682.15     2524.91     81.81 o 
   2   0   8    12621.27    12765.18    259.83 o 
   4   0   8    16856.49    17266.51    223.71 o 
   6   0   8     9946.52     9624.53    191.54 o 
   8   0   8       50.72       13.92     16.97 o 
  10   0   8      186.81      179.30     14.39 o 
  12   0   8      313.96      358.75     17.66 o 
  14   0   8      107.08       47.01      7.07 o 
   1   1   8      108.74       25.48      7.08 o 
   3   1   8      353.31      186.06     20.64 o 
   5   1   8     1271.86      927.56     39.62 o 
   7   1   8      606.96      497.47     33.56 o 
   9   1   8      110.75       68.81     19.82 o 
  11   1   8        4.14        7.76      4.52 o 
  13   1   8      125.39       92.52      8.07 o 
  15   1   8        4.39        2.28      4.61 o 
   0   2   8     4821.09     3613.93     69.41 o 
   2   2   8      780.57     1159.51     57.20 o 
   4   2   8     3001.07     3108.45     78.22 o 
   6   2   8     5604.14     5768.04    160.71 o 
   8   2   8        7.44       42.60     20.72 o 
  10   2   8      189.80      221.36     11.79 o 
  12   2   8       62.88       67.29      7.29 o 
  14   2   8       14.53       15.15      5.07 o 
   1   3   8      351.10      745.85     25.03 o 
   3   3   8     5243.36     5320.75    123.33 o 
   5   3   8     1001.94     1236.75     52.93 o 
   7   3   8       86.05       66.15     17.85 o 
   9   3   8       23.58       14.73     15.35 o 
  11   3   8      280.65      343.83     12.25 o 
  13   3   8       99.78      124.38      7.73 o 
  15   3   8        1.63       -2.93      6.27 o 
   0   4   8     1373.12      840.30     33.23 o 
   2   4   8     5494.80     6114.45    128.71 o 
   4   4   8     1131.50     1284.25     63.22 o 
   6   4   8        0.08       17.46     16.18 o 
   8   4   8       77.95       70.84     18.83 o 
  10   4   8      110.30       98.70     10.12 o 
  12   4   8       33.75       14.44      5.43 o 
  14   4   8      200.65      211.14     10.17 o 
   1   5   8     9697.21     9431.39     74.05 o 
   3   5   8       77.68       38.63     14.14 o 
   5   5   8     9699.70     8809.10    184.35 o 
   7   5   8      114.21      112.90     25.65 o 
   9   5   8       50.91       77.85     11.18 o 
  11   5   8      581.14      607.98     21.17 o 
  13   5   8        0.49        2.57      4.73 o 
  15   5   8       11.28       -0.56      6.09 o 
   0   6   8     2793.12     3629.06     70.07 o 
   2   6   8      241.98      304.82     27.72 o 
   4   6   8     2382.05     2469.53    136.39 o 
   6   6   8     1492.08     1291.61     77.26 o 
   8   6   8       29.76       18.42     17.72 o 
  10   6   8      116.45      122.85      8.49 o 
  12   6   8        2.99       -4.03      7.98 o 
  14   6   8       12.87        4.08      5.37 o 
   1   7   8      131.93      157.84     11.20 o 
   3   7   8     1530.56     2182.63    151.45 o 
   5   7   8     2471.28     3053.06    161.54 o 
   7   7   8      247.89      264.69     52.20 o 
   9   7   8     1341.42     1335.57     25.92 o 
  11   7   8      191.85      149.55      8.26 o 
  13   7   8        5.20        8.48      6.04 o 
  15   7   8        0.29        9.88      6.57 o 
   0   8   8     4017.54     4158.98     76.73 o 
   2   8   8      641.35      674.90     29.22 o 
   4   8   8     2977.92     2709.51    147.42 o 
   6   8   8     1760.96     1640.08    125.58 o 
   8   8   8      173.05      181.97     47.29 o 
  10   8   8      291.39      256.69     14.53 o 
  12   8   8        0.20        2.92      8.69 o 
  14   8   8       76.13      102.63     10.08 o 
   1   9   8        8.91        8.01      8.21 o 
   3   9   8      570.58      839.32     93.65 o 
   5   9   8      404.11      329.32     55.80 o 
   7   9   8     1821.11     1839.22    138.14 o 
   9   9   8     1576.60     1557.48     31.34 o 
  11   9   8       46.97       36.00      7.32 o 
  13   9   8       75.11       71.32      8.61 o 
   0  10   8    24424.18    24931.89    352.99 o 
   2  10   8      631.14      661.41     39.96 o 
   4  10   8     3884.78     3847.36    128.40 o 
   6  10   8      834.00     1032.02    102.12 o 
   8  10   8      288.10      373.52     17.44 o 
  10  10   8     1011.66     1064.86     29.36 o 
  12  10   8        0.44        8.49      4.70 o 
  14  10   8       18.64       18.09      7.72 o 
   1  11   8      427.99      547.95     31.53 o 
   3  11   8      221.36      149.19     21.27 o 
   5  11   8       44.07       40.35     28.82 o 
   7  11   8      922.96     1061.16    106.89 o 
   9  11   8      729.44      795.66     25.92 o 
  11  11   8      229.65      197.14     13.31 o 
  13  11   8      212.69      193.41     11.17 o 
   0  12   8      230.48      356.59     52.76 o 
   2  12   8      116.58      111.88     20.25 o 
   4  12   8      299.78      386.14     35.29 o 
   6  12   8       38.08       37.29     23.42 o 
   8  12   8     1286.28     1373.07     46.12 o 
  10  12   8        2.28        6.44      5.59 o 
  12  12   8      147.12      158.48      9.11 o 
  14  12   8        0.91        3.77      5.49 o 
   1  13   8     4415.86     4196.14    257.23 o 
   3  13   8       85.18       80.05     17.83 o 
   5  13   8       19.84       61.06     17.41 o 
   7  13   8       64.99       49.63     11.18 o 
   9  13   8      261.53      233.97     14.64 o 
  11  13   8      225.38      229.41     13.66 o 
  13  13   8      201.28      176.19     21.62 o 
   0  14   8       20.56        7.00     23.57 o 
   2  14   8      451.62      336.97     76.89 o 
   4  14   8      999.77     1228.87     64.25 o 
   6  14   8     1539.32     1477.61     46.94 o 
   8  14   8      270.19      282.14     22.67 o 
  10  14   8      650.44      626.48     22.74 o 
  12  14   8       57.62       37.26      6.62 o 
   1  15   8       12.97       21.64     20.39 o 
   3  15   8      108.27       85.22     23.45 o 
   5  15   8       60.69       37.19     10.36 o 
   7  15   8     1644.53     1488.20     48.16 o 
   9  15   8       11.38       12.20      6.02 o 
  11  15   8      204.59      173.82     32.23 o 
  13  15   8        1.92       -5.67      7.05 o 
   0  16   8     1006.72     1045.74     72.46 o 
   2  16   8      253.61      251.94     37.27 o 
   4  16   8     3863.52     3464.04     70.18 o 
   6  16   8        9.74       30.09     10.05 o 
   8  16   8      148.04      282.43     22.61 o 
  10  16   8      479.53      517.66     19.88 o 
  12  16   8        4.96        5.22      4.45 o 
   1  17   8      440.05      475.26     17.94 o 
   3  17   8       81.84       47.67     10.41 o 
   5  17   8       28.36       18.12     20.27 o 
   7  17   8      346.63      371.71     25.21 o 
   9  17   8        3.98        4.52      7.60 o 
  11  17   8        7.10        7.06      5.07 o 
   0  18   8     4809.65     4033.80     73.02 o 
   2  18   8        3.10       -0.64      6.72 o 
   4  18   8       19.08       22.44      9.45 o 
   6  18   8       46.48       35.75     10.67 o 
   8  18   8       89.87       87.02     10.12 o 
  10  18   8      563.07      685.58     21.47 o 
   1  19   8      199.24      122.35     14.08 o 
   3  19   8      585.57      427.48     24.33 o 
   5  19   8     1031.76      984.41     39.99 o 
   7  19   8       39.99       33.93      7.12 o 
   9  19   8        3.87        2.02      7.21 o 
  11  19   8      120.79      103.79      7.99 o 
   0  20   8        1.94       -6.16      9.72 o 
   2  20   8     1785.56     1650.98     36.24 o 
   4  20   8      528.25      559.17     17.42 o 
   6  20   8      152.30      129.29     10.99 o 
   8  20   8      335.92      350.19     20.37 o 
  10  20   8       53.27       55.06      5.42 o 
   1  21   8        2.02        2.90      7.34 o 
   3  21   8      154.02      222.28     11.24 o 
   5  21   8      581.60      569.85     17.22 o 
   7  21   8      228.76      278.85     11.79 o 
   9  21   8       27.45       31.75      5.23 o 
   0  22   8      398.22      447.56     27.43 o 
   2  22   8       23.15       33.41      7.40 o 
   4  22   8        5.22       13.58      6.83 o 
   6  22   8        1.17       -1.84      4.87 o 
   8  22   8        6.01        2.29      4.01 o 
   1  23   8        4.07       12.71     10.56 o 
   3  23   8      105.61      179.68      9.95 o 
   5  23   8       72.93       49.01      5.91 o 
   7  23   8        0.19       -0.75      4.12 o 
   0  24   8      529.96      664.52     30.44 o 
   2  24   8       29.29       27.97      5.76 o 
   4  24   8      123.48      153.92     11.18 o 
   6  24   8       18.11       19.76      4.88 o 
   1  25   8       23.00       40.84      6.10 o 
   3  25   8       18.87       -1.86      4.60 o 
   5  25   8        5.50        8.42      7.15 o 
   0  26   8        3.08        9.17      5.22 o 
   2  26   8       59.72       90.94      6.66 o 
   4  26   8      123.65      134.01      9.07 o 
   1  27   8       57.21       82.01      5.12 o 
   3  27   8       55.91       51.42      6.19 o 
   2   1   9      221.25      432.14     37.81 o 
   4   1   9     4536.85     4574.37    100.04 o 
   6   1   9     2588.41     2444.48     70.18 o 
   8   1   9     2602.63     2548.43     79.77 o 
  10   1   9        1.51        7.66      7.53 o 
  12   1   9     3882.85     4112.26     39.48 o 
  14   1   9       12.72       13.43      4.59 o 
   1   2   9     6611.14     7389.94     81.46 o 
   3   2   9      334.88      278.74     38.64 o 
   5   2   9        2.01      -13.81     21.79 o 
   7   2   9     1632.79     1359.91     55.82 o 
   9   2   9     5633.44     5708.70     86.51 o 
  11   2   9     1395.06     1247.82     26.26 o 
  13   2   9      123.31      131.47      7.68 o 
  15   2   9      102.47       85.92      9.56 o 
   2   3   9     1987.39     2078.71     81.07 o 
   4   3   9     2707.40     2966.81    100.11 o 
   6   3   9     2771.91     2841.88     87.48 o 
   8   3   9       19.43       29.86     14.64 o 
  10   3   9      306.46      272.58     22.44 o 
  12   3   9      862.70     1038.69     23.66 o 
  14   3   9       12.93       21.15      5.82 o 
   1   4   9     2915.76     3207.92     53.97 o 
   3   4   9     1461.07     1084.59     59.47 o 
   5   4   9      392.51      356.52     35.97 o 
   7   4   9      897.41     1040.54     64.08 o 
   9   4   9      115.60       64.27     10.99 o 
  11   4   9      261.67      328.54     13.93 o 
  13   4   9      360.69      417.39     13.95 o 
  15   4   9       92.70       89.06      9.56 o 
   2   5   9      990.61     1657.24    124.96 o 
   4   5   9      562.42      443.88     62.27 o 
   6   5   9     1107.55     1078.82    101.48 o 
   8   5   9       66.90      -15.88     43.35 o 
  10   5   9        0.39        0.52      5.53 o 
  12   5   9        3.21        1.94      8.86 o 
  14   5   9       34.95       11.47      5.43 o 
   1   6   9    10588.29    10052.48     93.87 o 
   3   6   9     5631.75     5929.98    213.26 o 
   5   6   9      246.40      171.98     41.59 o 
   7   6   9     2697.52     2418.46    156.85 o 
   9   6   9      874.62      790.27     51.99 o 
  11   6   9      196.25      251.49     14.88 o 
  13   6   9        6.48       10.84      6.15 o 
   2   7   9    20928.93    21313.94    238.22 o 
   4   7   9      536.01      875.54     88.00 o 
   6   7   9     1278.95     1058.93    102.49 o 
   8   7   9       63.90       67.60      7.75 o 
  10   7   9      663.70      715.05     19.62 o 
  12   7   9      931.20      931.70     26.51 o 
  14   7   9       14.58        9.43      5.14 o 
   1   8   9     2838.47     2327.01     50.87 o 
   3   8   9     1699.80     1973.19     90.42 o 
   5   8   9     3138.78     2879.48    164.03 o 
   7   8   9     1619.85     1405.47    122.68 o 
   9   8   9        1.05        2.82      5.27 o 
  11   8   9      136.59      168.07     11.62 o 
  13   8   9       17.71       10.96      5.65 o 
   2   9   9     6251.76     7156.15    128.54 o 
   4   9   9      215.56      193.82     42.28 o 
   6   9   9     2604.55     2508.59    159.53 o 
   8   9   9      677.55      781.60     27.76 o 
  10   9   9      116.47      113.68     11.93 o 
  12   9   9      533.49      597.49     16.86 o 
  14   9   9       20.72       25.61      5.08 o 
   1  10   9     2383.51     2550.89     69.03 o 
   3  10   9       67.49       73.00     44.35 o 
   5  10   9      184.74      163.49     40.09 o 
   7  10   9     1500.67     1412.18     47.73 o 
   9  10   9      152.14      179.01     12.64 o 
  11  10   9      371.66      384.20     17.36 o 
  13  10   9       17.92       33.28      6.46 o 
   2  11   9     1281.85     1123.69     69.91 o 
   4  11   9      163.06      184.82     31.97 o 
   6  11   9     2523.74     2307.11    155.37 o 
   8  11   9       66.47       61.17      8.75 o 
  10  11   9        1.57        1.34      5.18 o 
  12  11   9       44.93       43.06      5.86 o 
   1  12   9     3540.60     3642.41    126.47 o 
   3  12   9     2693.34     2449.73    106.22 o 
   5  12   9        2.50       -1.02     18.06 o 
   7  12   9     4934.60     4683.78     88.80 o 
   9  12   9       72.72       58.63      8.50 o 
  11  12   9        2.41        3.32      5.20 o 
  13  12   9       23.36       21.46      3.68 o 
   2  13   9     2627.57     2298.72    101.54 o 
   4  13   9      231.63      223.21     35.77 o 
   6  13   9       13.95        3.88      6.10 o 
   8  13   9       14.96       13.12      5.59 o 
  10  13   9       16.75       37.79      7.02 o 
  12  13   9        4.06        5.15      7.04 o 
   1  14   9     1291.12     1155.63     79.74 o 
   3  14   9       63.01       60.16     35.87 o 
   5  14   9     1751.68     1591.81     50.46 o 
   7  14   9      793.31      670.75     29.71 o 
   9  14   9      131.87      163.17     17.48 o 
  11  14   9        4.09       -0.87      8.04 o 
  13  14   9       73.93       76.83      6.19 o 
   2  15   9     4322.03     4505.61    216.33 o 
   4  15   9       89.75       32.63      9.08 o 
   6  15   9      225.82      270.42     16.85 o 
   8  15   9      171.98      167.14     12.63 o 
  10  15   9       74.74       79.45      8.65 o 
  12  15   9       74.88       71.70     14.95 o 
   1  16   9      381.45      316.24     15.41 o 
   3  16   9      449.50      509.60     19.25 o 
   5  16   9     2140.68     2127.57     40.68 o 
   7  16   9      351.27      345.30     17.12 o 
   9  16   9       20.48       35.14      7.05 o 
  11  16   9      103.48      125.08      9.57 o 
   2  17   9       84.91       48.48     19.17 o 
   4  17   9      289.92      307.18     19.86 o 
   6  17   9      260.26      250.38     14.73 o 
   8  17   9      220.33      193.11     13.23 o 
  10  17   9        2.06        5.23      6.50 o 
   1  18   9     2146.48     1976.84     36.46 o 
   3  18   9       21.49       56.63     12.87 o 
   5  18   9       19.86       30.96      9.17 o 
   7  18   9     1309.58     1115.93     29.27 o 
   9  18   9       33.70       52.32      7.48 o 
  11  18   9       57.35       40.81      5.73 o 
   2  19   9     2260.51     2171.28     51.06 o 
   4  19   9        0.48        3.67      5.14 o 
   6  19   9      403.43      446.20     18.93 o 
   8  19   9       94.15      146.82     13.03 o 
  10  19   9        9.17       12.78      5.12 o 
   1  20   9       59.05       94.79     10.11 o 
   3  20   9       48.78       64.87     15.24 o 
   5  20   9       16.66        2.01      5.79 o 
   7  20   9      441.28      449.37     18.81 o 
   9  20   9       10.21       14.85      4.90 o 
   2  21   9      224.11      219.27     11.06 o 
   4  21   9      266.06      249.77     14.77 o 
   6  21   9        1.58        5.99      4.95 o 
   8  21   9       57.60       87.78      6.79 o 
   1  22   9      502.71      467.52     19.13 o 
   3  22   9      433.81      427.14     17.99 o 
   5  22   9      362.22      392.87     13.42 o 
   7  22   9       98.71       80.47      6.60 o 
   2  23   9       48.82       74.93      7.64 o 
   4  23   9     1224.22     1141.24     26.87 o 
   6  23   9       98.00      102.12      6.88 o 
   8  23   9       55.03       55.58      6.13 o 
   1  24   9      151.34      201.46     13.54 o 
   3  24   9       10.60       -1.47     13.18 o 
   5  24   9       11.36        7.10      5.33 o 
   7  24   9       45.96       52.22      4.56 o 
   2  25   9       80.35       49.40      7.68 o 
   4  25   9      815.75      812.64     49.36 o 
   1  26   9        0.96       -2.01      3.26 o 
   3  26   9      262.08      282.01     11.45 o 
   0   0  10     1157.17     1432.71     71.94 o 
   2   0  10        3.42        7.03     18.74 o 
   4   0  10      227.99      300.84     49.30 o 
   6   0  10      299.98      277.35     50.20 o 
   8   0  10     4879.08     4544.26    151.85 o 
  10   0  10       14.58       40.46     12.20 o 
  12   0  10        2.78        3.26     10.84 o 
  14   0  10     1557.24     1752.83     46.57 o 
   1   1  10      815.31      878.90     32.94 o 
   3   1  10      652.34      753.73     52.61 o 
   5   1  10     3605.23     4166.80    124.43 o 
   7   1  10      494.21      555.24     42.14 o 
   9   1  10      597.45      507.46     29.36 o 
  11   1  10        0.58        2.82      7.57 o 
  13   1  10        0.62        5.94      7.20 o 
   0   2  10     2266.54     1574.19     53.34 o 
   2   2  10      442.11      597.10     47.19 o 
   4   2  10      139.16      235.01    124.57 o 
   6   2  10     1133.27     1155.53     57.79 o 
   8   2  10     1942.76     1677.61     70.29 o 
  10   2  10        1.48        3.20      9.34 o 
  12   2  10      197.97      297.59     16.76 o 
  14   2  10      564.64      560.88     26.70 o 
   1   3  10    10088.40     9960.84    101.34 o 
   3   3  10      193.16      223.55     29.66 o 
   5   3  10     8947.17     8290.17    235.05 o 
   7   3  10        6.70       17.92     16.99 o 
   9   3  10    10746.88    10770.21    118.09 o 
  11   3  10      118.42      112.77     11.75 o 
  13   3  10      403.47      454.47     18.98 o 
   0   4  10     5671.79     6565.16    166.10 o 
   2   4  10      207.37      222.28     20.98 o 
   4   4  10       14.84       42.20     15.31 o 
   6   4  10     1174.93     1088.67    103.51 o 
   8   4  10      106.68       74.11      8.28 o 
  10   4  10        3.99       15.70      6.09 o 
  12   4  10      366.92      337.79     17.57 o 
  14   4  10        7.00       -1.68      8.21 o 
   1   5  10     1422.61     1176.89     38.34 o 
   3   5  10      353.54      423.98     39.80 o 
   5   5  10     4498.14     4613.43    206.77 o 
   7   5  10      132.43       87.82     24.38 o 
   9   5  10     7058.02     6706.28     72.37 o 
  11   5  10     1252.19     1468.05     35.48 o 
  13   5  10      634.85      668.54     42.02 o 
   0   6  10    20589.12    22518.94    237.06 o 
   2   6  10      232.94      173.37     22.54 o 
   4   6  10      442.17      495.57     68.38 o 
   6   6  10       27.47       58.30     34.17 o 
   8   6  10      539.03      796.84     24.92 o 
  10   6  10       11.34        6.05     13.87 o 
  12   6  10        2.38        8.77      6.04 o 
  14   6  10        3.46        4.21     10.52 o 
   1   7  10       43.59       59.00     10.67 o 
   3   7  10     2651.25     2720.47     89.76 o 
   5   7  10     1013.83     1073.55    102.94 o 
   7   7  10      544.29      520.87     75.45 o 
   9   7  10     1185.15     1325.15     56.20 o 
  11   7  10      925.49      863.81     21.50 o 
  13   7  10      248.62      208.94     16.02 o 
   0   8  10     2767.12     2503.59     67.67 o 
   2   8  10     4087.52     4203.01     90.31 o 
   4   8  10      199.01      136.40     42.83 o 
   6   8  10     2398.00     2343.06    157.53 o 
   8   8  10      850.46      783.75     24.88 o 
  10   8  10       21.36       45.98      7.19 o 
  12   8  10        4.62       11.53      7.41 o 
  14   8  10        4.11       -0.02      4.00 o 
   1   9  10     1835.02     1872.92     48.76 o 
   3   9  10      194.97      165.73     27.47 o 
   5   9  10     1060.63      981.35    100.07 o 
   7   9  10      883.29      742.65     35.08 o 
   9   9  10       18.23       11.65      6.12 o 
  11   9  10      190.33      229.41     13.28 o 
  13   9  10      163.99      166.75     13.06 o 
   0  10  10      101.76      186.05     34.48 o 
   2  10  10      948.27     1047.51     69.07 o 
   4  10  10     1018.99      921.75     95.73 o 
   6  10  10      532.48      655.03     32.47 o 
   8  10  10     1081.32     1030.77     42.01 o 
  10  10  10       44.70       51.84     11.21 o 
  12  10  10       15.17        8.53      4.06 o 
   1  11  10     9813.36    10132.32    145.32 o 
   3  11  10     4177.10     4255.70    142.47 o 
   5  11  10     4096.04     3954.98    202.65 o 
   7  11  10      107.38      106.15     14.71 o 
   9  11  10      626.62      621.90     32.81 o 
  11  11  10      313.85      311.29     15.98 o 
  13  11  10       19.61       23.26      6.09 o 
   0  12  10     2581.80     2522.98    150.98 o 
   2  12  10        4.84        7.60     14.53 o 
   4  12  10       36.60       24.16     17.17 o 
   6  12  10      196.71      200.74     19.13 o 
   8  12  10      466.02      534.28     30.96 o 
  10  12  10       19.27       30.13     11.02 o 
  12  12  10       20.94       24.42      4.49 o 
   1  13  10     8508.02     8194.76    325.11 o 
   3  13  10     3194.86     2856.87    119.71 o 
   5  13  10     1182.74     1198.78     44.24 o 
   7  13  10      159.56      133.17     16.12 o 
   9  13  10      361.45      406.50     17.92 o 
  11  13  10      714.58      705.68     21.07 o 
   0  14  10      451.84      312.41     59.25 o 
   2  14  10       69.54       93.55     25.76 o 
   4  14  10      451.57      313.99     22.99 o 
   6  14  10      223.63      149.33     17.18 o 
   8  14  10       75.36      125.54     15.97 o 
  10  14  10        3.59        3.26      5.17 o 
  12  14  10       43.20       64.09      5.19 o 
   1  15  10     2250.02     1991.01     39.20 o 
   3  15  10     4892.68     4533.27     55.46 o 
   5  15  10     1133.38     1179.90     44.43 o 
   7  15  10      589.70      502.09     29.71 o 
   9  15  10        0.98        3.15      5.34 o 
  11  15  10      134.39      141.92      8.75 o 
   0  16  10     3707.37     3499.55     66.62 o 
   2  16  10        0.12       19.23      6.74 o 
   4  16  10        0.85        7.92      6.97 o 
   6  16  10     1064.82     1098.08     43.04 o 
   8  16  10      179.34      140.46     11.14 o 
  10  16  10      114.19      145.26     12.69 o 
   1  17  10     1377.51     1379.59     30.19 o 
   3  17  10      693.65      650.48     28.50 o 
   5  17  10       34.83       51.25     11.50 o 
   7  17  10       18.53       55.68     17.62 o 
   9  17  10      152.22      183.26     11.75 o 
  11  17  10       16.33       16.46      4.62 o 
   0  18  10     2843.14     2867.70     66.26 o 
   2  18  10     1292.29     1304.00     31.67 o 
   4  18  10      563.38      618.07     22.40 o 
   6  18  10      706.82      626.44     25.21 o 
   8  18  10      192.19      222.96     12.93 o 
  10  18  10       92.30       65.39      9.20 o 
   1  19  10     2648.28     2526.66     54.59 o 
   3  19  10      854.21      845.18     36.87 o 
   5  19  10      500.55      564.43     28.16 o 
   7  19  10      245.55      277.54     16.27 o 
   9  19  10      467.29      557.02     32.09 o 
   0  20  10     1579.78     1419.10     46.71 o 
   2  20  10     1203.30     1169.90     43.07 o 
   4  20  10       24.01       18.31      9.21 o 
   6  20  10       20.21       17.18      5.13 o 
   8  20  10      159.58      182.01      9.05 o 
   1  21  10      435.57      363.29     18.27 o 
   3  21  10        3.29       12.93     10.95 o 
   5  21  10     1873.16     1988.04     28.84 o 
   7  21  10      699.61      628.30     15.41 o 
   0  22  10       19.96       37.38     10.16 o 
   2  22  10       95.65      103.72     14.92 o 
   4  22  10      406.45      387.79     16.14 o 
   6  22  10        9.54        9.89      6.75 o 
   8  22  10       95.99       99.36      6.93 o 
   1  23  10      198.66      247.56     23.47 o 
   3  23  10       16.24       24.62      9.89 o 
   5  23  10      683.95      752.31     15.78 o 
   7  23  10      270.41      296.16      9.08 o 
   0  24  10        0.05       14.27      8.03 o 
   2  24  10        0.24      -10.55     10.55 o 
   4  24  10       93.06      104.32      6.42 o 
   6  24  10       25.73       16.25      4.54 o 
   1  25  10      125.09      143.76      8.97 o 
   3  25  10      117.78      108.04     13.55 o 
   0  26  10       84.60      131.93     11.12 o 
   2  26  10       16.64       20.31      7.29 o 
   2   1  11      196.73      208.66     22.84 o 
   4   1  11        1.04        0.59     12.95 o 
   6   1  11     1699.40     1663.72     88.11 o 
   8   1  11     1471.14     1535.63     47.56 o 
  10   1  11      824.67      872.17     27.74 o 
  12   1  11     2380.26     2297.85     42.36 o 
  14   1  11      156.56      134.36     13.66 o 
   1   2  11     4719.08     4777.42     80.80 o 
   3   2  11     4621.31     5040.45    144.82 o 
   5   2  11     2446.57     2292.13    100.98 o 
   7   2  11     1108.38     1021.26    102.17 o 
   9   2  11      529.17      551.76     21.14 o 
  11   2  11     2700.51     2523.79     45.74 o 
  13   2  11       65.55       67.13      9.23 o 
   2   3  11      957.42      961.04     44.62 o 
   4   3  11      203.64       82.44     21.15 o 
   6   3  11      977.79     1100.36    105.52 o 
   8   3  11     2372.49     2456.38     43.50 o 
  10   3  11      261.43      348.62     14.35 o 
  12   3  11       15.14        6.25      7.19 o 
  14   3  11       77.43       67.61     10.16 o 
   1   4  11     4261.11     4486.65     85.49 o 
   3   4  11    17569.18    17426.60    330.98 o 
   5   4  11     1186.29     1168.01    107.02 o 
   7   4  11     5305.25     5634.22     64.54 o 
   9   4  11     2727.06     2699.11     46.57 o 
  11   4  11     2612.62     2871.82     48.27 o 
  13   4  11      106.99      134.49     14.91 o 
   2   5  11     1274.34     1562.15     66.94 o 
   4   5  11      123.01       27.49     21.08 o 
   6   5  11       31.46        8.49     21.94 o 
   8   5  11     2905.39     3123.18     58.11 o 
  10   5  11      619.20      561.28     21.47 o 
  12   5  11       26.93        2.76      7.10 o 
  14   5  11      400.73      439.35     21.03 o 
   1   6  11      467.61      398.59     33.34 o 
   3   6  11     6500.24     6267.22    136.32 o 
   5   6  11       75.78       99.18     37.83 o 
   7   6  11     2142.12     1847.54     54.67 o 
   9   6  11     3320.46     3443.94    100.35 o 
  11   6  11     1404.43     1427.77     27.07 o 
  13   6  11       39.16       63.38     11.01 o 
   2   7  11     9469.57     9658.54    217.26 o 
   4   7  11      456.95      464.16     48.57 o 
   6   7  11     2127.81     1936.52     52.78 o 
   8   7  11        1.30       15.06      8.93 o 
  10   7  11        7.60        7.18      8.11 o 
  12   7  11       81.35      107.55     15.14 o 
   1   8  11     2307.73     2495.16     64.69 o 
   3   8  11       74.67       59.24     26.76 o 
   5   8  11     1472.89     1490.39    125.24 o 
   7   8  11      162.94      176.84     18.25 o 
   9   8  11       22.31       11.75      5.80 o 
  11   8  11      479.35      487.80     19.63 o 
  13   8  11       37.67       47.51     10.00 o 
   2   9  11      283.57      298.34     48.41 o 
   4   9  11      599.20      576.18     52.88 o 
   6   9  11      738.64      752.01     35.30 o 
   8   9  11      212.83      176.74     18.36 o 
  10   9  11      287.29      257.86     20.81 o 
  12   9  11      164.91      160.41     10.65 o 
   1  10  11     1696.99     2057.32     92.94 o 
   3  10  11     3147.41     3433.68    184.43 o 
   5  10  11     3224.41     3320.36     72.60 o 
   7  10  11      457.06      502.32     30.07 o 
   9  10  11       39.92       25.32      9.38 o 
  11  10  11       12.80       15.88      7.90 o 
  13  10  11      168.41      176.04     13.77 o 
   2  11  11        7.75        9.12     17.16 o 
   4  11  11        8.75       -5.24      7.37 o 
   6  11  11      963.44      901.89     39.07 o 
   8  11  11       41.30       38.02     10.32 o 
  10  11  11      128.22      154.37     16.74 o 
  12  11  11        3.55        0.79      7.73 o 
   1  12  11      231.58      207.34     28.01 o 
   3  12  11     9114.33     7797.11    100.86 o 
   5  12  11     3259.80     3163.53     72.10 o 
   7  12  11     1629.09     1435.98     49.74 o 
   9  12  11       13.05       -2.36      7.62 o 
  11  12  11      252.92      275.47     19.44 o 
   2  13  11     1868.32     1655.31    132.29 o 
   4  13  11      795.25      812.59     36.02 o 
   6  13  11      144.87      178.62     18.66 o 
   8  13  11      172.70      155.65     17.73 o 
  10  13  11       58.69       75.10     12.29 o 
  12  13  11        0.75        3.44      4.00 o 
   1  14  11      590.11      639.29     20.16 o 
   3  14  11     9694.70     9326.93    119.20 o 
   5  14  11      777.76      784.13     24.96 o 
   7  14  11     1158.46      996.98     41.52 o 
   9  14  11       13.67        6.98      7.73 o 
  11  14  11      269.24      293.45     19.50 o 
   2  15  11      670.56      689.47     32.62 o 
   4  15  11      933.91      871.89     37.65 o 
   6  15  11        0.66        1.04      7.10 o 
   8  15  11      101.57      120.26     16.04 o 
  10  15  11      134.70      122.71     13.86 o 
   1  16  11       51.25       39.27      7.86 o 
   3  16  11     3403.53     3284.41     54.32 o 
   5  16  11      584.38      558.75     20.97 o 
   7  16  11       97.27      114.09     14.45 o 
   9  16  11        0.66        5.39      7.41 o 
  11  16  11       46.88       35.82      7.07 o 
   2  17  11      161.53      166.91     12.01 o 
   4  17  11     1172.30     1237.97     31.11 o 
   6  17  11        0.52       -8.15      8.15 o 
   8  17  11       71.84       76.00     12.16 o 
  10  17  11       24.27       18.07      7.16 o 
   1  18  11      106.33       86.98      9.66 o 
   3  18  11      855.07      869.88     37.17 o 
   5  18  11      132.61      113.89      8.51 o 
   7  18  11     1311.48     1300.07     43.16 o 
   9  18  11       21.72       11.28      7.85 o 
   2  19  11      919.43     1033.54     40.12 o 
   4  19  11      238.30      243.04     14.08 o 
   6  19  11      664.92      703.46     22.35 o 
   8  19  11        3.22        7.86      5.64 o 
   1  20  11      265.15      249.62     14.49 o 
   3  20  11     2274.81     2212.89     55.63 o 
   5  20  11       72.43       89.90      9.05 o 
   7  20  11     2424.21     2423.75     37.19 o 
   2  21  11       17.41        9.03      9.32 o 
   4  21  11      434.18      411.19     13.61 o 
   6  21  11      274.87      286.52     13.18 o 
   8  21  11       48.26       53.76      6.22 o 
   1  22  11       13.98       22.40      8.85 o 
   3  22  11      848.79      958.28     34.90 o 
   5  22  11       62.55       71.28      7.30 o 
   7  22  11      370.67      424.97     18.03 o 
   2  23  11        6.98      -10.81     10.81 o 
   4  23  11      133.34      113.58      6.83 o 
   6  23  11        0.23        2.20      6.70 o 
   1  24  11        2.15       -6.91      6.91 o 
   3  24  11      349.20      384.69     11.44 o 
   2  25  11      119.06      142.11      6.82 o 
   0   0  12      421.90      375.58     62.60 o 
   2   0  12     3060.18     2862.75    114.21 o 
   4   0  12     3509.92     3302.31    176.18 o 
   6   0  12    12778.75    11448.82    335.19 o 
   8   0  12     4823.36     5236.80     89.12 o 
  10   0  12     1277.86     1463.94     49.51 o 
  12   0  12     1099.80     1144.88     41.35 o 
   1   1  12       82.01       49.21     10.67 o 
   3   1  12       33.50       77.30     16.88 o 
   5   1  12      665.59      578.20     53.32 o 
   7   1  12      631.71      584.31     21.39 o 
   9   1  12      226.45      240.28     11.93 o 
  11   1  12       20.35       46.47      8.96 o 
  13   1  12        0.81        7.42      6.01 o 
   0   2  12      421.15      359.13     34.50 o 
   2   2  12      268.61      350.45     28.62 o 
   4   2  12       21.70        7.31     29.56 o 
   6   2  12    12518.01    12269.94    127.44 o 
   8   2  12       89.17       60.04      6.81 o 
  10   2  12     2099.72     2343.73     46.39 o 
  12   2  12      261.13      264.84     14.87 o 
   1   3  12     1019.65      940.42     54.51 o 
   3   3  12     1481.54     1339.19     56.09 o 
   5   3  12     2339.31     2256.80    151.58 o 
   7   3  12      972.00     1110.11     23.80 o 
   9   3  12      392.06      437.09     19.30 o 
  11   3  12        6.14        7.79      7.17 o 
  13   3  12        7.98       -8.56      8.82 o 
   0   4  12      243.62      213.00     25.42 o 
   2   4  12      520.62      679.79     47.23 o 
   4   4  12     1599.96     1562.78     78.78 o 
   6   4  12      384.94      386.70     17.35 o 
   8   4  12     1344.86     1339.53     49.83 o 
  10   4  12      382.81      381.15     14.74 o 
  12   4  12       83.00       40.90      7.62 o 
   1   5  12     6999.38     6518.86    201.13 o 
   3   5  12     1784.50     1588.31     72.53 o 
   5   5  12      631.38      659.52     86.49 o 
   7   5  12      237.85      221.96     20.26 o 
   9   5  12      530.68      558.75     21.50 o 
  11   5  12      129.56      137.68      8.97 o 
  13   5  12        0.75       -0.85      7.73 o 
   0   6  12     1975.60     2286.28     84.10 o 
   2   6  12       44.06       48.12     15.95 o 
   4   6  12     7800.51     8027.39    163.53 o 
   6   6  12     2911.23     2511.97     80.08 o 
   8   6  12      891.53      816.02     37.51 o 
  10   6  12        2.68       -0.08      5.52 o 
  12   6  12        6.34        1.53      8.36 o 
   1   7  12     3857.98     3717.33    107.48 o 
   3   7  12        3.93       25.97     12.52 o 
   5   7  12      133.76      167.80     14.39 o 
   7   7  12      900.63      940.46     40.38 o 
   9   7  12      176.16      214.69     13.48 o 
  11   7  12       17.12       11.53     18.94 o 
  13   7  12        4.85       -7.00      7.34 o 
   0   8  12    10266.21     9762.41    304.23 o 
   2   8  12       17.12      -11.78     11.78 o 
   4   8  12     3129.22     2823.08     77.99 o 
   6   8  12     1099.45     1014.81     64.56 o 
   8   8  12      390.77      486.03     29.44 o 
  10   8  12       49.37       26.66      8.84 o 
  12   8  12      293.36      291.79     13.20 o 
   1   9  12       10.15       15.66     14.21 o 
   3   9  12      674.84      462.19     48.61 o 
   5   9  12      759.87      713.43     34.61 o 
   7   9  12      647.88      540.20     30.92 o 
   9   9  12      315.20      318.30     23.71 o 
  11   9  12        1.08        6.81      9.94 o 
   0  10  12     7376.38     7262.55    262.98 o 
   2  10  12      143.35      123.33     10.12 o 
   4  10  12      296.96      296.76      9.69 o 
   6  10  12        3.22        5.05      7.63 o 
   8  10  12       24.65       54.42     12.41 o 
  10  10  12      194.27      230.57     19.15 o 
  12  10  12      108.53      121.20      8.58 o 
   1  11  12      190.93      189.77     10.59 o 
   3  11  12       99.24      155.86      7.53 o 
   5  11  12     1924.77     1773.12     54.66 o 
   7  11  12       32.04       13.28      8.72 o 
   9  11  12      268.15      321.92     23.73 o 
  11  11  12       44.40       64.62     13.82 o 
   0  12  12     3892.20     3260.80     70.89 o 
   2  12  12       49.92       29.64      5.02 o 
   4  12  12      555.97      613.62     18.14 o 
   6  12  12        3.42        0.31      7.72 o 
   8  12  12        0.49        9.86      8.50 o 
  10  12  12        7.08        2.31      7.11 o 
  12  12  12       28.62       29.52      4.98 o 
   1  13  12      265.03      207.65     17.07 o 
   3  13  12      273.76      275.15     12.57 o 
   5  13  12     2692.91     2523.86     55.28 o 
   7  13  12       63.53       29.95      8.94 o 
   9  13  12      234.13      269.68     21.14 o 
  11  13  12      173.42      194.80     11.07 o 
   0  14  12       15.21       35.95     10.07 o 
   2  14  12      926.31      811.49     34.97 o 
   4  14  12      543.86      657.46     18.84 o 
   6  14  12       33.00       17.23      7.87 o 
   8  14  12       25.32       31.56     10.38 o 
  10  14  12       71.79       67.34     10.55 o 
   1  15  12       64.10       50.38      7.97 o 
   3  15  12     1043.27      908.06     19.08 o 
   5  15  12      214.25      194.07     12.88 o 
   7  15  12      225.15      321.91     23.54 o 
   9  15  12       37.07       34.59      9.46 o 
   0  16  12     6365.72     6043.73     92.26 o 
   2  16  12       66.92       79.86      9.75 o 
   4  16  12     3779.66     3610.36     37.05 o 
   6  16  12      242.84      283.03     21.74 o 
   8  16  12      209.14      183.27     17.29 o 
  10  16  12      338.37      357.25     19.66 o 
   1  17  12      480.21      465.66     24.38 o 
   3  17  12      400.04      304.97     16.13 o 
   5  17  12        0.55        3.47      5.77 o 
   7  17  12        3.27       17.75      8.37 o 
   9  17  12      139.90      132.53     13.83 o 
   0  18  12    10242.11     9720.23    116.35 o 
   2  18  12        0.25       14.01     10.20 o 
   4  18  12      845.36      831.57     25.49 o 
   6  18  12       52.70       41.60      8.48 o 
   8  18  12      293.50      353.62     14.69 o 
   1  19  12      123.01      130.76     11.37 o 
   3  19  12      358.52      357.76     13.64 o 
   5  19  12        4.04        7.13      4.83 o 
   7  19  12       18.95       42.05      6.75 o 
   0  20  12      122.66       91.27     13.33 o 
   2  20  12       63.65       61.70      7.98 o 
   4  20  12        0.07       -0.96      4.81 o 
   6  20  12       34.32       35.58      6.20 o 
   8  20  12       57.35       90.11      7.17 o 
   1  21  12      814.25      779.06     31.52 o 
   3  21  12      397.67      379.59     12.90 o 
   5  21  12       66.38       65.45      5.52 o 
   7  21  12       61.40       80.19      6.90 o 
   0  22  12       88.28       77.54     11.79 o 
   2  22  12        5.78        0.98      4.66 o 
   4  22  12      329.06      363.93     11.26 o 
   6  22  12      119.60       75.40      6.25 o 
   1  23  12      103.10       89.02      7.26 o 
   3  23  12        5.06       -2.71      3.89 o 
   0  24  12       46.38       40.40      8.08 o 
   2  24  12        1.52        3.47      3.20 o 
   2   1  13     8747.25     7923.10    140.47 o 
   4   1  13     1462.64     1375.78     59.82 o 
   6   1  13     1516.39     1574.15     35.38 o 
   8   1  13      181.15      203.84     10.89 o 
  10   1  13      273.00      249.63     16.53 o 
  12   1  13      782.38      906.85     24.17 o 
   1   2  13      399.18      356.50     35.68 o 
   3   2  13     1298.92     1358.48     58.59 o 
   5   2  13       57.46       80.62     10.53 o 
   7   2  13      247.28      223.14     11.69 o 
   9   2  13      521.66      604.58     18.06 o 
  11   2  13       62.54       61.58     16.87 o 
  13   2  13      116.21      102.27     11.74 o 
   2   3  13      161.93       87.01     20.06 o 
   4   3  13     2770.41     2706.39     54.10 o 
   6   3  13      155.76      136.87     11.08 o 
   8   3  13       82.84       96.41      7.78 o 
  10   3  13       11.63       13.19      5.19 o 
  12   3  13      223.19      261.73     13.49 o 
   1   4  13      163.37      122.98     23.86 o 
   3   4  13      483.88      482.24     42.01 o 
   5   4  13      197.12      190.50     12.12 o 
   7   4  13        2.08        5.97      5.19 o 
   9   4  13       15.78       -1.04      5.56 o 
  11   4  13      128.43      150.83      8.97 o 
  13   4  13       68.02       72.21      9.88 o 
   2   5  13     2827.60     3198.09    104.67 o 
   4   5  13      188.65      181.39      8.21 o 
   6   5  13      250.16      293.96     14.80 o 
   8   5  13      125.20      132.64     16.35 o 
  10   5  13        8.96       12.54      4.87 o 
  12   5  13      155.40      176.14     16.61 o 
   1   6  13     1025.22      861.39     54.76 o 
   3   6  13       92.27       61.77      7.17 o 
   5   6  13     3492.92     3307.75     66.48 o 
   7   6  13        1.19        7.07      7.02 o 
   9   6  13       47.53       80.74     12.50 o 
  11   6  13        1.83       11.95      5.88 o 
   2   7  13     4328.43     3874.60     35.88 o 
   4   7  13       12.28       19.00      3.82 o 
   6   7  13       62.50       50.91      8.63 o 
   8   7  13       98.51      110.97     14.87 o 
  10   7  13        0.32        1.08      6.84 o 
  12   7  13      704.81      752.58     19.14 o 
   1   8  13     4374.36     4256.43     33.96 o 
   3   8  13        3.54        0.88      3.24 o 
   5   8  13     1462.74     1456.79     66.00 o 
   7   8  13       59.12       59.29     11.74 o 
   9   8  13       10.69       20.54      8.24 o 
  11   8  13       24.65       27.62      9.93 o 
   2   9  13     2577.96     2664.74     28.47 o 
   4   9  13     2714.68     2422.65     26.99 o 
   6   9  13      423.11      487.10     29.93 o 
   8   9  13      457.78      388.14     26.26 o 
  10   9  13        2.53        7.99      7.60 o 
  12   9  13      215.42      284.16     11.74 o 
   1  10  13     1343.04     1278.81     22.50 o 
   3  10  13      747.94      715.84     15.21 o 
   5  10  13      941.90      958.25     27.72 o 
   7  10  13      292.13      276.59     23.07 o 
   9  10  13        4.51       -6.65      9.15 o 
  11  10  13      175.46      157.73     12.70 o 
   2  11  13        9.09        8.47      4.97 o 
   4  11  13     2192.94     2078.73     33.23 o 
   6  11  13      346.10      274.17     22.62 o 
   8  11  13      629.36      624.28     32.52 o 
  10  11  13       81.49       96.63     12.37 o 
   1  12  13      654.13      629.91     23.29 o 
   3  12  13      460.89      511.72     19.47 o 
   5  12  13      975.09      941.83     27.30 o 
   7  12  13      247.66      237.69     21.01 o 
   9  12  13      176.75      182.18     17.19 o 
  11  12  13      262.75      281.05     21.75 o 
   2  13  13       88.09       59.55      8.56 o 
   4  13  13        5.79        6.09      4.71 o 
   6  13  13        2.63       -9.83      9.83 o 
   8  13  13       25.83       35.02     10.68 o 
  10  13  13       59.26       34.25      7.99 o 
   1  14  13     1086.47     1021.23     29.66 o 
   3  14  13      101.60       99.26      6.78 o 
   5  14  13        7.66        1.61      5.08 o 
   7  14  13      168.38      202.65     18.77 o 
   9  14  13       16.85        2.68      6.68 o 
   2  15  13      751.39      666.01     19.35 o 
   4  15  13       82.34       75.41      6.05 o 
   6  15  13      699.29      708.68     33.17 o 
   8  15  13      779.67      809.09     33.02 o 
  10  15  13       47.73       55.37      8.91 o 
   1  16  13     1299.89     1267.97     38.34 o 
   3  16  13      349.18      330.35     11.41 o 
   5  16  13      148.72      163.27     11.40 o 
   7  16  13      143.62       95.00     13.38 o 
   9  16  13      239.36      349.46     20.13 o 
   2  17  13      946.91      984.29     22.55 o 
   4  17  13      413.27      385.70     16.46 o 
   6  17  13      946.61     1080.05     26.46 o 
   8  17  13      260.93      262.90     12.50 o 
   1  18  13     1813.18     1877.75     30.47 o 
   3  18  13       42.71       34.83      5.73 o 
   5  18  13      159.32      162.76      8.75 o 
   7  18  13      497.18      515.69     17.08 o 
   2  19  13      196.50      203.59     10.32 o 
   4  19  13      157.06      167.10      8.94 o 
   6  19  13       37.96       34.45      5.86 o 
   1  20  13      243.74      259.99     11.14 o 
   3  20  13        6.29        0.02      4.35 o 
   5  20  13       16.24       23.63      3.81 o 
   2  21  13        9.98       18.12      4.49 o 
   4  21  13       86.95       82.04      5.83 o 
   1  22  13       69.44       90.99      8.04 o 
   3  22  13       39.28       34.36      4.23 o 
   2  23  13       77.25      119.23      7.81 o 
   0   0  14     1916.67     1691.29    137.11 o 
   2   0  14     1224.08     1138.90     19.98 o 
   4   0  14      145.35       99.94      8.04 o 
   6   0  14      622.69      563.23     28.75 o 
   8   0  14      851.58      836.58     25.72 o 
  10   0  14      220.67      212.30     18.35 o 
  12   0  14     1152.75     1407.98     38.61 o 
   1   1  14        3.81       32.05      3.87 o 
   3   1  14      343.72      226.56      7.79 o 
   5   1  14      904.78      920.05     25.95 o 
   7   1  14        6.92        5.33      4.98 o 
   9   1  14       66.38       54.63      5.37 o 
  11   1  14        5.36       -0.39      6.03 o 
   0   2  14     2948.85     2981.25     37.16 o 
   2   2  14        1.51        8.65      5.90 o 
   4   2  14     3171.16     3094.26     41.87 o 
   6   2  14       49.11       33.69      6.85 o 
   8   2  14     1730.57     1853.17     30.53 o 
  10   2  14       39.03       37.46      5.76 o 
  12   2  14      540.98      567.92     17.54 o 
   1   3  14       57.94       54.80      4.33 o 
   3   3  14     1768.01     1788.98     37.86 o 
   5   3  14       26.76       13.66     12.37 o 
   7   3  14      171.10      242.89     14.56 o 
   9   3  14      261.19      329.63     18.82 o 
  11   3  14       21.55       12.69      5.73 o 
   0   4  14      265.49      199.45     10.56 o 
   2   4  14      936.00      913.15     16.49 o 
   4   4  14     4609.55     4458.13     32.80 o 
   6   4  14      694.16      717.17     24.38 o 
   8   4  14      431.56      451.48     18.61 o 
  10   4  14      337.46      383.53     13.49 o 
  12   4  14      120.98      134.81     13.65 o 
   1   5  14        5.45        2.68      4.72 o 
   3   5  14     1144.66     1018.73     15.95 o 
   5   5  14      189.12      171.73     11.79 o 
   7   5  14        8.87       32.55      9.73 o 
   9   5  14       33.47       31.95      9.53 o 
  11   5  14       33.13       41.35      6.58 o 
   0   6  14      612.18      694.92     19.21 o 
   2   6  14       27.07       37.03      4.03 o 
   4   6  14       81.23       98.39      5.44 o 
   6   6  14     1384.08     1365.69     36.75 o 
   8   6  14      332.10      342.18     24.53 o 
  10   6  14      789.66      841.47     31.62 o 
  12   6  14      109.95      109.21     11.98 o 
   1   7  14      756.41      683.92     14.92 o 
   3   7  14       23.41       29.70      3.88 o 
   5   7  14        0.38        5.21      4.22 o 
   7   7  14      513.17      522.93     30.15 o 
   9   7  14       36.91       13.82      7.32 o 
  11   7  14       14.45       20.04      6.61 o 
   0   8  14     2439.98     2314.94     43.41 o 
   2   8  14      177.44      185.93     11.18 o 
   4   8  14      768.76      667.02     14.54 o 
   6   8  14     3372.54     3360.27     75.88 o 
   8   8  14     1085.28     1041.20     40.97 o 
  10   8  14     1522.71     1806.36     34.16 o 
   1   9  14      135.79      144.87      7.56 o 
   3   9  14        0.96       -0.31      4.01 o 
   5   9  14        1.38        8.63     15.67 o 
   7   9  14      431.22      391.18     26.86 o 
   9   9  14        8.61       10.85      7.67 o 
  11   9  14       71.99       86.42      7.65 o 
   0  10  14     5624.43     5136.29     64.48 o 
   2  10  14       20.97       24.40      4.06 o 
   4  10  14      822.67      820.97     21.09 o 
   6  10  14      656.99      700.17     34.94 o 
   8  10  14      466.84      490.81     28.32 o 
  10  10  14      466.66      480.83     24.33 o 
   1  11  14      124.30      100.32      7.47 o 
   3  11  14      284.25      217.32     13.89 o 
   5  11  14      374.06      343.25     19.91 o 
   7  11  14        9.96       13.52      9.45 o 
   9  11  14      147.34      134.64     14.65 o 
   0  12  14      106.41      142.97     17.02 o 
   2  12  14      178.18      141.18      9.40 o 
   4  12  14      392.78      402.40     14.81 o 
   6  12  14        0.40       -8.49      8.49 o 
   8  12  14       18.30       50.82     10.98 o 
  10  12  14       11.10        6.92     10.95 o 
   1  13  14      934.17      981.26     29.16 o 
   3  13  14      705.55      817.78     20.96 o 
   5  13  14      419.26      444.50     18.70 o 
   7  13  14        6.67        0.99      7.74 o 
   9  13  14      152.26      118.19     12.83 o 
   0  14  14     6382.10     5778.55     97.91 o 
   2  14  14      361.41      294.95     16.03 o 
   4  14  14      683.67      745.75     16.50 o 
   6  14  14      176.69      176.99     17.33 o 
   8  14  14      105.01       79.20     10.98 o 
   1  15  14       30.21       28.95      7.34 o 
   3  15  14      546.08      500.40     20.01 o 
   5  15  14      245.54      243.62     10.94 o 
   7  15  14        5.61       14.04      5.67 o 
   9  15  14      158.44      164.65      9.37 o 
   0  16  14     1177.37     1168.88     43.78 o 
   2  16  14       21.62       21.48      5.81 o 
   4  16  14       22.16       23.59      4.42 o 
   6  16  14      676.98      667.36     20.20 o 
   8  16  14        2.23        1.74      6.35 o 
   1  17  14        1.40       -0.53      4.96 o 
   3  17  14      758.47      845.12     19.46 o 
   5  17  14        9.20       13.73      4.01 o 
   7  17  14        0.30        0.93      4.45 o 
   0  18  14      305.78      332.12     23.06 o 
   2  18  14      158.28      104.99      7.63 o 
   4  18  14        3.35        0.30      3.97 o 
   6  18  14      695.02      720.17     18.71 o 
   1  19  14       15.50       11.91      5.59 o 
   3  19  14        5.87        2.71      4.77 o 
   5  19  14       35.97       31.90      5.06 o 
   0  20  14        9.02        9.77      7.26 o 
   2  20  14      103.93       90.92      6.48 o 
   4  20  14       31.82       42.98      6.68 o 
   1  21  14        4.01        2.72      4.46 o 
   3  21  14        4.67       -0.68      3.76 o 
   0  22  14      232.45      225.90     15.23 o 
   2   1  15     6220.80     5983.09     44.45 o 
   4   1  15      184.97      182.23      9.20 o 
   6   1  15     5957.09     6032.18     70.29 o 
   8   1  15       53.67       57.65      5.74 o 
  10   1  15      118.88      124.07      7.57 o 
   1   2  15      812.04      772.34     17.20 o 
   3   2  15      495.16      522.63     14.39 o 
   5   2  15     1094.73     1057.41     20.39 o 
   7   2  15      173.59      146.32     11.77 o 
   9   2  15      173.07      218.34      8.92 o 
  11   2  15        1.26       -5.43      5.43 o 
   2   3  15     3341.62     3112.81     28.25 o 
   4   3  15      629.89      664.52     13.44 o 
   6   3  15      518.42      399.52     25.63 o 
   8   3  15      149.00      154.46     11.96 o 
  10   3  15       68.49      101.22      7.15 o 
   1   4  15      192.97      194.63      9.93 o 
   3   4  15      170.19      153.12      6.80 o 
   5   4  15      407.81      392.97     12.61 o 
   7   4  15        5.28       19.31      5.59 o 
   9   4  15      636.98      683.04     22.07 o 
  11   4  15      121.38      120.55      8.11 o 
   2   5  15        4.70        6.37      3.28 o 
   4   5  15        6.54        7.58      3.44 o 
   6   5  15       16.35       19.76      7.04 o 
   8   5  15     1657.19     1816.26     52.75 o 
  10   5  15       48.99       50.35      7.19 o 
   1   6  15       39.50       43.90      4.97 o 
   3   6  15      139.60      140.49      6.83 o 
   5   6  15     1725.23     1727.66     25.70 o 
   7   6  15       88.23       64.14      8.73 o 
   9   6  15      178.50      173.59     16.74 o 
  11   6  15       57.23       49.20     10.01 o 
   2   7  15     3075.75     3032.70     44.78 o 
   4   7  15     1226.92     1207.56     19.44 o 
   6   7  15      811.87      949.61     40.07 o 
   8   7  15     2571.66     2433.06     60.23 o 
  10   7  15      169.45      240.10     12.42 o 
   1   8  15       67.98       48.09      5.10 o 
   3   8  15       21.68       28.22      5.10 o 
   5   8  15       99.98       93.40      6.82 o 
   7   8  15      110.34      124.60     15.55 o 
   9   8  15       23.56       25.93      8.88 o 
   2   9  15     1622.77     1537.38     22.37 o 
   4   9  15      711.66      709.38     15.03 o 
   6   9  15      531.86      467.76     28.46 o 
   8   9  15     2202.43     2333.11     57.95 o 
  10   9  15      280.42      325.69     13.63 o 
   1  10  15        0.70       -3.09      4.74 o 
   3  10  15      398.40      385.21     11.50 o 
   5  10  15       18.61        4.67      4.92 o 
   7  10  15      248.70      233.78     19.71 o 
   9  10  15      503.01      555.16     26.05 o 
   2  11  15      643.99      589.59     18.02 o 
   4  11  15      156.80      150.85     10.27 o 
   6  11  15       13.34        4.89      8.14 o 
   8  11  15      487.29      566.48     27.69 o 
   1  12  15      659.55      660.48     23.77 o 
   3  12  15     1275.42     1298.00     25.87 o 
   5  12  15      114.79      123.53     10.47 o 
   7  12  15      234.20      229.37     19.18 o 
   9  12  15      294.77      295.33     18.14 o 
   2  13  15        3.65        3.00      5.86 o 
   4  13  15      188.32      175.87     11.65 o 
   6  13  15      162.62      193.80     11.67 o 
   8  13  15       17.10        9.71      4.82 o 
   1  14  15      426.26      385.51     18.30 o 
   3  14  15      479.02      509.97     15.70 o 
   5  14  15        0.91       10.00      5.20 o 
   7  14  15        5.95       -3.25      4.61 o 
   2  15  15      790.89      845.33     25.53 o 
   4  15  15       85.48      104.73      7.43 o 
   6  15  15      786.99      968.93     33.27 o 
   8  15  15      702.78      719.56     17.16 o 
   1  16  15     1116.77     1063.59     28.11 o 
   3  16  15       51.54       41.57      7.22 o 
   5  16  15       13.19       17.14      4.18 o 
   7  16  15        0.98        3.34      5.77 o 
   2  17  15     1243.20     1102.35     35.82 o 
   4  17  15      202.63      204.39      8.97 o 
   6  17  15       62.67       32.09      5.18 o 
   1  18  15      169.90      159.36     11.13 o 
   3  18  15      325.81      365.78     11.40 o 
   5  18  15        0.33       -1.66      2.87 o 
   2  19  15      302.07      351.92     19.05 o 
   4  19  15      238.57      205.71      7.66 o 
   1  20  15       19.78       24.94      5.29 o 
   3  20  15      191.04      195.05      9.48 o 
   0   0  16     5393.45     5053.98     64.49 o 
   2   0  16      756.12      678.91     30.49 o 
   4   0  16     5082.93     4305.51     79.19 o 
   6   0  16        6.27        5.57      7.40 o 
   8   0  16      188.13      140.99     14.71 o 
  10   0  16      421.05      522.45     22.60 o 
   1   1  16      175.05      195.63      8.64 o 
   3   1  16      126.17      103.00      6.73 o 
   5   1  16      182.94      145.12      8.11 o 
   7   1  16      224.02      221.21     13.58 o 
   9   1  16       58.19       39.08      7.97 o 
   0   2  16      676.42      708.01     19.96 o 
   2   2  16     2872.03     2683.86     27.13 o 
   4   2  16     1215.99     1328.39     20.42 o 
   6   2  16       80.51       50.75      8.21 o 
   8   2  16       28.56       26.80      5.07 o 
  10   2  16      277.86      318.77     12.73 o 
   1   3  16     1085.93     1134.35     16.42 o 
   3   3  16     1160.40     1238.49     18.44 o 
   5   3  16     2628.18     2604.30     36.67 o 
   7   3  16      363.20      363.93     16.95 o 
   9   3  16      530.73      610.41     19.24 o 
   0   4  16      341.30      301.21     14.73 o 
   2   4  16      213.60      200.80      8.00 o 
   4   4  16       69.81      105.62      6.01 o 
   6   4  16       20.27       38.10      7.42 o 
   8   4  16      253.84      259.10     11.16 o 
  10   4  16       27.11       28.85      5.70 o 
   1   5  16     7735.55     7298.20     52.41 o 
   3   5  16     1098.84     1055.01     16.96 o 
   5   5  16     2025.67     2023.65     31.65 o 
   7   5  16      222.13      222.74     13.35 o 
   9   5  16      493.15      534.65     18.23 o 
   0   6  16     2706.97     2582.22     44.29 o 
   2   6  16      515.69      475.74     12.93 o 
   4   6  16       81.71       56.71      5.33 o 
   6   6  16        1.50        5.43      8.60 o 
   8   6  16      118.55      128.26     14.79 o 
  10   6  16      700.66      786.97     19.17 o 
   1   7  16     3050.56     3006.16     31.25 o 
   3   7  16     1136.85     1097.49     18.75 o 
   5   7  16       69.74       83.78      5.95 o 
   7   7  16        7.22       18.93      9.04 o 
   9   7  16       32.37       44.77     11.22 o 
   0   8  16     1670.30     1691.82     37.70 o 
   2   8  16      355.90      341.75     10.95 o 
   4   8  16     1071.38     1140.19     18.48 o 
   6   8  16       11.60       13.63      9.27 o 
   8   8  16        3.38       -4.41      6.89 o 
   1   9  16        5.96       14.44      5.62 o 
   3   9  16      798.46      769.31     15.61 o 
   5   9  16      858.81      861.23     20.02 o 
   7   9  16       52.29       74.20     12.62 o 
   9   9  16      336.88      410.67     15.17 o 
   0  10  16       32.56       43.97      9.00 o 
   2  10  16      596.23      525.52     14.64 o 
   4  10  16      777.42      817.83     20.02 o 
   6  10  16      304.54      268.74     20.45 o 
   8  10  16        0.44       13.10      7.45 o 
   1  11  16      341.14      375.61     30.99 o 
   3  11  16       20.71       18.72      5.77 o 
   5  11  16     2995.51     2957.37     78.33 o 
   7  11  16        6.16       19.08      7.88 o 
   0  12  16      153.74      142.11     16.77 o 
   2  12  16      248.45      265.80     11.86 o 
   4  12  16      482.75      448.32     14.35 o 
   6  12  16      120.41      130.39     14.38 o 
   8  12  16        2.23       16.31      7.58 o 
   1  13  16      259.84      241.14     27.44 o 
   3  13  16        0.68        3.70      4.29 o 
   5  13  16     1820.81     1652.51     30.79 o 
   7  13  16       80.86       80.22     10.89 o 
   0  14  16       19.91       19.41      9.52 o 
   2  14  16       29.14       33.76      6.80 o 
   4  14  16        7.60       10.28      3.79 o 
   6  14  16       60.37       76.57     10.55 o 
   1  15  16      210.26      207.95     12.96 o 
   3  15  16      603.33      560.29     18.93 o 
   5  15  16      612.93      672.39     17.89 o 
   0  16  16     1057.58     1121.41     38.46 o 
   2  16  16       60.57       79.82      8.50 o 
   4  16  16     1342.60     1307.53     24.41 o 
   6  16  16       23.54       18.79      5.52 o 
   1  17  16        6.35       25.94      6.30 o 
   3  17  16      869.22      949.09     21.91 o 
   5  17  16        7.80        1.26      4.41 o 
   0  18  16       68.03       37.88      9.08 o 
   2  18  16      140.64      139.54      9.18 o 
   1  19  16      456.53      499.58     15.44 o 
   2   1  17      793.02      672.02     17.13 o 
   4   1  17        7.59       -3.66      4.16 o 
   6   1  17       14.77        9.57      5.91 o 
   8   1  17      266.96      283.34     13.20 o 
   1   2  17     2032.29     1972.92     23.29 o 
   3   2  17     2613.16     2674.87     32.47 o 
   5   2  17       17.43       11.27      3.55 o 
   7   2  17      913.97      981.13     25.52 o 
   9   2  17       40.19       28.88     10.16 o 
   2   3  17      177.85      160.13      7.44 o 
   4   3  17      293.17      336.32     11.89 o 
   6   3  17       46.10       52.49      8.13 o 
   8   3  17       45.30       55.40      6.79 o 
   1   4  17     5273.53     5117.76     40.48 o 
   3   4  17     2869.04     2928.51     30.11 o 
   5   4  17        7.74       19.78      4.81 o 
   7   4  17     1758.44     1761.98     32.69 o 
   9   4  17        1.90       -2.69      6.11 o 
   2   5  17      530.03      588.00     14.04 o 
   4   5  17        6.88       12.82      3.90 o 
   6   5  17       32.30       37.10     10.64 o 
   8   5  17      221.13      248.97     12.36 o 
   1   6  17     1767.11     1683.49     23.16 o 
   3   6  17      725.40      745.70     15.30 o 
   5   6  17       51.85       34.83      7.09 o 
   7   6  17      885.61      997.69     36.19 o 
   9   6  17      170.95      158.89      9.10 o 
   2   7  17      123.26      172.58      8.09 o 
   4   7  17      303.95      228.26      9.11 o 
   6   7  17      119.17      110.92     14.09 o 
   8   7  17       35.44       31.15      6.15 o 
   1   8  17      346.45      337.70     10.74 o 
   3   8  17      186.48      179.69      7.90 o 
   5   8  17      137.37      135.37     10.37 o 
   7   8  17        5.60        8.28      7.43 o 
   2   9  17       14.95       29.60      5.03 o 
   4   9  17      297.92      299.68     12.05 o 
   6   9  17      107.88      145.94     14.78 o 
   8   9  17       13.24       21.40      5.55 o 
   1  10  17       23.52       13.72      5.72 o 
   3  10  17     1005.97     1062.30     22.03 o 
   5  10  17        2.92        8.75      5.09 o 
   7  10  17      761.61      868.44     30.57 o 
   2  11  17       51.18       41.38      5.68 o 
   4  11  17       73.00       78.22      6.52 o 
   6  11  17       52.61       83.26     11.25 o 
   1  12  17      364.97      359.29     16.55 o 
   3  12  17     1769.94     1809.54     27.03 o 
   5  12  17       13.62       16.36      4.77 o 
   7  12  17     1526.23     1675.47     38.78 o 
   2  13  17      132.38      103.37      9.37 o 
   4  13  17       69.29       70.21      5.86 o 
   6  13  17        2.70        9.22      5.97 o 
   1  14  17       91.64       96.20      8.94 o 
   3  14  17     1406.52     1486.81     28.39 o 
   5  14  17       68.97       79.07      9.47 o 
   2  15  17        8.50        0.62      5.05 o 
   4  15  17       68.55       57.75      6.21 o 
   1  16  17        7.03        5.87      4.75 o 
   3  16  17      114.73       83.64      6.87 o 
   0   0  18     3525.25     3389.26     72.33 o 
   2   0  18      810.74      828.79     25.68 o 
   4   0  18      530.12      540.74     16.16 o 
   6   0  18       20.43       32.94      9.17 o 
   8   0  18      342.15      409.67     19.90 o 
   1   1  18      778.01      731.81     15.45 o 
   3   1  18      453.71      420.63     12.39 o 
   5   1  18      212.35      200.41      8.45 o 
   7   1  18        0.06        1.86      4.75 o 
   0   2  18      277.97      252.19     21.98 o 
   2   2  18      134.44      140.09      9.74 o 
   4   2  18      537.71      498.93     10.87 o 
   6   2  18       10.33       38.29     17.70 o 
   8   2  18       89.60      135.10     12.49 o 
   1   3  18      262.94      303.13     13.12 o 
   3   3  18      573.77      543.17     16.58 o 
   5   3  18     1303.21     1521.88     20.94 o 
   7   3  18       31.18       34.11      8.69 o 
   0   4  18      700.73      820.08     20.65 o 
   2   4  18      110.07      111.49      7.71 o 
   4   4  18      100.90       88.47      5.65 o 
   6   4  18        5.66       19.88      8.50 o 
   8   4  18       32.90       47.14      8.57 o 
   1   5  18       36.43       36.07      5.10 o 
   3   5  18      550.00      576.46     16.71 o 
   5   5  18      361.08      357.60     12.16 o 
   7   5  18       43.53       56.93      9.63 o 
   0   6  18      335.49      387.45     14.09 o 
   2   6  18        4.56        6.81      4.55 o 
   4   6  18       45.04       73.19      6.93 o 
   6   6  18      174.10      176.34     15.85 o 
   1   7  18       40.74       52.67      5.22 o 
   3   7  18       18.56       31.58      4.35 o 
   5   7  18        1.77       -6.37      7.98 o 
   7   7  18        2.04       -0.71      4.14 o 
   0   8  18      242.46      277.12     15.49 o 
   2   8  18        1.82        6.85      3.80 o 
   4   8  18       62.34       83.16      6.82 o 
   6   8  18      236.76      252.12     17.25 o 
   1   9  18       33.80       41.86     11.67 o 
   3   9  18      250.77      257.92     10.74 o 
   5   9  18      160.46      141.32     13.68 o 
   0  10  18      168.34      192.68     17.53 o 
   2  10  18      108.12      102.20      7.23 o 
   4  10  18       11.51       11.92      3.89 o 
   6  10  18      211.08      221.78     15.05 o 
   1  11  18      295.57      314.01     14.63 o 
   3  11  18       25.33       20.90      4.25 o 
   5  11  18     1039.05     1037.95     31.04 o 
   0  12  18        1.79       17.88      7.67 o 
   2  12  18        4.66       11.59      9.79 o 
   4  12  18        8.99        1.60      3.15 o 
   1  13  18      482.61      519.20     17.17 o 
   3  13  18       51.90       91.15     11.11 o 
   0  14  18      250.74      202.74     15.30 o 
   2  14  18       53.26       47.65      6.12 o 
   1  15  18      114.97      121.10      9.89 o 
   2   1  19       12.41       10.00      5.15 o 
   4   1  19      260.47      289.19      8.59 o 
   6   1  19      808.07      832.55     29.72 o 
   1   2  19       20.50       26.37      5.09 o 
   3   2  19        2.28        2.20      3.98 o 
   5   2  19       18.32       18.99      5.07 o 
   2   3  19        0.79        0.44      4.31 o 
   4   3  19        4.63       16.11      3.78 o 
   6   3  19      231.42      220.14     15.81 o 
   1   4  19      556.57      629.30     39.85 o 
   3   4  19      377.69      382.96      9.88 o 
   5   4  19       78.22       67.87      6.60 o 
   2   5  19      288.93      313.69     12.09 o 
   4   5  19        4.12       -0.36      5.43 o 
   6   5  19       54.96       53.12      8.99 o 
   1   6  19      557.86      570.02     19.74 o 
   3   6  19      589.04      556.48     17.96 o 
   5   6  19      208.59      230.79     16.33 o 
   2   7  19      195.98      172.14     14.75 o 
   4   7  19        1.38       -4.04      4.04 o 
   1   8  19       96.85      106.91      9.55 o 
   3   8  19        3.84       -0.17      5.90 o 
   5   8  19       37.41       34.38      7.18 o 
   2   9  19      256.57      333.62     10.86 o 
   4   9  19        8.82       -3.99      8.12 o 
   1  10  19      147.71      144.41     10.03 o 
   3  10  19      435.84      425.79     18.44 o 
   2  11  19       66.96       62.65      6.81 o 
   1  12  19      281.78      243.49     11.37 o 
   0   0  20      769.00      906.84     32.32 o 
   2   0  20      674.00      646.76     30.13 o 
   4   0  20     1012.16     1022.09     33.87 o 
   1   1  20       61.11       33.76      4.59 o 
   3   1  20      231.03      315.41      9.16 o 
   0   2  20      262.45      300.11     14.05 o 
   2   2  20     1188.90     1227.77     19.80 o 
   4   2  20      529.88      709.78     11.84 o 
   1   3  20      497.73      491.78     11.96 o 
   3   3  20       44.71       39.17      5.69 o 
   0   4  20        3.22        4.86      7.25 o 
   2   4  20      324.77      267.23      8.77 o 
   4   4  20      115.66      102.13      6.94 o 
   1   5  20      487.17      474.98     11.46 o 
   3   5  20      180.16      198.90      9.93 o 
   0   6  20     1312.91     1256.05     35.88 o 
   2   6  20       79.13       61.85      6.75 o 
   1   7  20      208.12      207.04     10.44 o 
   0   8  20     1776.75     1646.86     39.19 o 
                                                 
